# Supplementary material for: Decoding Local Adaptation in the Exploited Native Marine Mussel Mytilus chilensis: Genomic Evidence from a Reciprocal Transplant Experiment
Source: Int J Mol Sci. 2025 Jan 23;26(3):931. doi: 10.3390/ijms26030931 (PMC11817969; doi:10.3390/ijms26030931)
Supplement: Supplementary file 1 [file ijms-26-00931-s001.zip]

Archive with 5 entries (5 files):
- Data S1 RNA-Seq vs. qRT-PCR comparison.pdf
- Figure S1 Taxonomic affiliation.jpg
- Table S1 Annotation of differentially expressed genes (DEGs).xlsx
- Table S2 GO categorization of DEGs under the local vs. foreign (δLF) criterion.xlsx
- Table S3 GO categorization of DEGs under the home vs. away (δHA) criterion.xlsx
