# Supplementary material for: Decoding Local Adaptation in the Exploited Native Marine Mussel Mytilus chilensis: Genomic Evidence from a Reciprocal Transplant Experiment
Source: Int J Mol Sci. 2025 Jan 23;26(3):931. doi: 10.3390/ijms26030931 (PMC11817969; doi:10.3390/ijms26030931)
Supplement: Supplementary file 1 [file ijms-26-00931-s001.zip › Table S1 Annotation of differentially expressed genes (DEGs).xlsx]

## Sheet: 123 TYa vs ACo (236)
Chromosome	Name	Fold change	FDR p-value	NR(des) ID	NR(des) Name	eggNOG ID	eggNOG Name	pfam ID	pfam Name	SwissProt(des) ID	SwissProt(des) Name
Chromosome_3	MCH017805.1	216.326	0.0314038	XP_005755398.1	interferon-inducible GTPase 5-like	303518.XP_005755398.1	Interferon-inducible GTPase 5-like	PF01926.22	50S ribosome-binding GTPase	A0A1S3IRL5_LINUN	T-cell-specific GTP nucleotide protein 1
Chromosome_11	MCH006397.1	91.1605	0.00190507	XP_019634983.1	uncharacterized protein LOC109477971	-	-	PF00098.22	Zinc knuckle	K1R5K8_CRAGI	Uncharacterized protein
Chromosome_4	MCH020394.1	43.5617	0.00999195	XP_021372107.1	metallo-beta-lactamase domain	6500.XP_005103855.1	hydrolase activity	PF00753.26	Metallo-beta-lactamase superfamily	K1QDR7_CRAGI	Metallo-beta-lactamase domain-containing protein 1
Chromosome_11	MCH006871.1	39.4142	0.0015618	XP_021346654.1	uncharacterized protein LOC110446034	8128.ENSONIP00000026483	-	-	-	V4AWI2_LOTGI	Uncharacterized protein
Chromosome_7	MCH029407.1	30.4763	0.0058411	-	-	-	-	-	-	-	-
Chromosome_3	MCH018328.1	29.4595	0.000119819	-	-	-	-	-	-	-	-
Chromosome_7	MCH027090.1	14.5698	0.00733288	OPL20961.1	ankyrin 54 repeat domain-containing protein, partial	7739.XP_002593795.1	Ribonuclease H protein	PF16095.4	C-terminal of Roc, COR, domain	A0A3L5TV12_MYTGA	Neuralized pats1
Chromosome_4	MCH020558.1	13.5666	2.98469e-07	-	-	-	-	-	-	-	-
Chromosome_3	MCH016839.1	12.6145	0.00244628	-	-	-	-	-	-	-	-
Chromosome_12	MCH009573.1	11.799	0.00733288	OPL21731.1	hypothetical protein AM593_02539, partial	-	-	PF13833.5	EF-hand domain pair	A0A3L5TRC6_MYTGA	Uncharacterized protein
Chromosome_12	MCH009101.1	10.7071	0.0304959	AAQ83892.1	interferon gamma-inducible protein 30	6500.XP_005107684.1	antigen processing and presentation of antigen via MHC class I	PF02199.14	Saposin A-type domain	Q6WMS9_BRABE	Interferon gamma-inducible protein 30
Chromosome_1	MCH002124.1	9.09317	0.00477828	-	-	-	-	-	-	-	-
Chromosome_14	MCH011946.1	8.1265	0.00561598	XP_022286425.1	nuclear apoptosis-inducing factor 1-like	7668.SPU_013797-tr	Myb/SANT-like DNA-binding domain	PF13873.5	Myb/SANT-like DNA-binding domain	-	-
Chromosome_11	MCH006559.1	7.92292	0.0428132	-	-	-	-	-	-	-	-
Chromosome_11	MCH006853.1	7.26647	0.00126321	XP_011676614.1	PREDICTED: uncharacterized protein LOC105444288	6500.XP_005098520.1	ISXO2-like transposase domain	PF12762.6	ISXO2-like transposase domain	W4XJS0_STRPU	Uncharacterized protein
Chromosome_2	MCH014924.1	6.83874	0.00622519	XP_005191758.1	PREDICTED: caltractin	7370.XP_005191758.1	Calcium ion binding	-	-	T1PK64_MUSDO	EF hand protein
Chromosome_5	MCH023121.1	6.75568	0.0131753	GBC10495.1	hypothetical protein RclHR1_09680005	4792.ETI35411	Major Facilitator Superfamily	PF07690.15	Major Facilitator Superfamily	A0A0G4HYD6_9ALVE	Uncharacterized protein
Chromosome_8	MCH031992.1	6.6252	0.0328195	-	-	-	-	-	-	K1R2T4_CRAGI	Uncharacterized protein
Chrormosome_9	MCH033524.1	6.44815	0.00853138	XP_021350008.1	nephrin-like	121225.PHUM427190-PA	Immunoglobulin I-set domain	PF00041.20	Fibronectin type III domain	A0A3L5TTY1_MYTGA	Uncharacterized protein
Chromosome_3	MCH018585.1	6.34018	0.00176146	XP_011443438.1	PREDICTED: uncharacterized protein LOC105339559	10224.XP_006813517.1	-	-	-	K1QYH7_CRAGI	Uncharacterized protein
Chromosome_1	MCH000758.1	6.16477	0.027609	-	-	6412.HelroP159813	protein ubiquitination	-	-	-	-
Chromosome_6	MCH026313.1	5.9236	0.0058411	XP_011453090.1	PREDICTED: kelch-like protein 24	6500.XP_005095882.1	regulation of kainate selective glutamate receptor activity	PF13418.5	Galactose oxidase, central domain	A0A210R103_MIZYE	Kelch-like protein 24
Chromosome_6	MCH025593.1	5.81908	0.0298691	XP_022311936.1	uncharacterized protein LOC111117147	45351.EDO33434	-	-	-	A0A1S3J1V0_LINUN	uncharacterized protein LOC106169495
Chromosome_6	MCH025973.1	5.73216	0.00241451	-	-	-	-	-	-	-	-
Chromosome_11	MCH006383.1	5.49846	0.0481241	XP_028404814.1	uncharacterized protein LOC114527382	45351.EDO36281	-	-	-	A0A2B4R5C8_STYPI	Uncharacterized protein
Chromosome_5	MCH023982.1	5.25593	0.026609	OPL20698.1	hypothetical protein AM593_08890, partial	144197.XP_008301964.1	ankyrin repeat	-	-	-	-
Chromosome_11	MCH007066.1	5.22452	0.017171	XP_021378634.1	E3 ubiquitin-protein ligase RNF103-like	6500.XP_005100405.1	ubiquitin-protein transferase activity	-	-	A0A210PP50_MIZYE	E3 ubiquitin-protein ligase
Chromosome_7	MCH028945.1	5.12929	0.0155654	XP_002598306.1	hypothetical protein BRAFLDRAFT_69659	7739.XP_002587794.1	protein propionyltransferase activity	-	-	W4Y1T6_STRPU	Uncharacterized protein
Chromosome_4	MCH020699.1	4.98768	0.00731317	XP_021353725.1	probable G-protein coupled receptor CG31760	6500.XP_005090837.1	-	-	-	A0A210QNU9_MIZYE	Uncharacterized protein
Chromosome_14	MCH012242.1	4.94709	0.0425484	OPL33629.1	neuralized pats1, partial	10224.NP_001161599.1	C-terminal of Roc, COR, domain	PF00071.21	Ras family	A0A3L5TUN4_MYTGA	Neuralized pats1
Chromosome_13	MCH011146.1	4.77114	0.0218806	XP_011437762.1	PREDICTED: uncharacterized protein LOC105335530	7668.SPU_027931-tr	-	-	-	W4ZIB7_STRPU	Uncharacterized protein
Chromosome_12	MCH007746.1	4.76197	0.00190507	XP_011421001.1	PREDICTED: uncharacterized protein LOC105323631, partial	-	-	PF07914.10	Protein of unknown function DUF1679	K1P1T5_CRAGI	Uncharacterized protein
Chromosome_1	MCH001084.1	4.69206	0.00026617	EKC41613.1	GTPase IMAP family member 4	8496.XP_006278857.1	AIG1 family	PF04548.15	AIG1 family	K1R780_CRAGI	GTPase IMAP family member 4
Chromosome_2	MCH015436.1	4.622	0.0145791	XP_022323050.1	uncharacterized protein LOC111124476 isoform X2	-	-	-	-	K1PIW2_CRAGI	Uncharacterized protein
Chromosome_5	MCH022353.1	4.31307	0.00163335	XP_009054638.1	hypothetical protein LOTGIDRAFT_175370	-	-	-	-	V4BZT4_LOTGI	Uncharacterized protein
Chromosome_13	MCH010547.1	4.15855	0.00561598	OPL33048.1	hypothetical protein AM593_05977, partial	31234.CRE16674	Immunoglobulin like	-	-	A0A3L5TTT2_MYTGA	Uncharacterized protein
Chromosome_7	MCH027233.1	4.13261	0.000250129	-	-	-	-	-	-	-	-
Chromosome_2	MCH014372.1	-4.10048	0.023299	-	-	-	-	-	-	-	-
Chromosome_13	MCH010598.1	-4.10688	0.0110654	XP_021369206.1	carbohydrate sulfotransferase 5-like isoform X1	6500.XP_005098636.1	Belongs to the sulfotransferase 1 family	PF13469.5	Sulfotransferase family	A0A210Q2A5_MIZYE	Carbohydrate sulfotransferase 3
Chromosome_1	MCH000028.1	-4.10899	0.0110654	-	-	-	-	-	-	-	-
Chromosome_2	MCH015372.1	-4.14057	0.00495757	EKC42977.1	Glutamate receptor U1	121225.PHUM473220-PA	ionotropic glutamate receptor activity	PF00060.25	Ligand-gated ion channel	K1R0W8_CRAGI	Glutamate receptor U1
Chromosome_14	MCH013523.1	-4.14404	0.00982445	XP_011430537.1	uncharacterized protein LOC105330513	-	-	-	-	-	-
Chromosome_4	MCH021331.1	-4.14543	0.0366221	XP_011439603.1	pleckstrin homology domain-containing family H member 1	8496.XP_006274262.1	negative regulation of actin filament depolymerization	PF14593.5	PH domain	A0A210QPS0_MIZYE	Pleckstrin homology domain-containing family H
Chromosome_12	MCH009012.1	-4.1466	0.00510906	KXJ04604.1	hypothetical protein AC249_AIPGENE7426, partial	10160.XP_004623602.1	protein homooligomerization	PF12012.7	Domain of unknown function DUF3504	A0A2B4RN48_STYPI	Uncharacterized protein
Chromosome_6	MCH024438.1	-4.17406	0.0417674	OWF52602.1	Monocarboxylate transporter 9	6500.XP_005092276.1	creatine transmembrane transporter activity	-	-	A0A210QV07_MIZYE	Monocarboxylate transporter 14
Chromosome_11	MCH006894.1	-4.23504	0.00605894	-	-	-	-	PF03281.13	Mab-21 protein	-	-
Chromosome_1	MCH000626.1	-4.26158	0.00980629	OWF43576.1	deoxyribonuclease TATDN2	7897.ENSLACP00000015945	TatD related DNase	PF01026.20	TatD related DNase	A0A210Q4B0_MIZYE	Deoxyribonuclease TATDN2
Chromosome_1	MCH001895.1	-4.39086	0.0416943	-	-	-	-	-	-	-	-
Chromosome_4	MCH021642.1	-4.42297	0.0298691	OPL33844.1	hypothetical protein AM593_01559, partial	45351.EDO29364	NACHT domain	-	-	A0A3L5TV90_MYTGA	Uncharacterized protein
Chromosome_12	MCH009448.1	-4.46079	0.00731317	-	-	-	-	PF13606.5	Ankyrin repeat	-	-
Chromosome_10	MCH004522.1	-4.50474	0.03971	OWF42278.1	hypothetical protein KP79_PYT16455	6500.XP_005099846.1	Helicase associated domain HA2 Add an annotation	PF00270.28	DEAD/DEAH box helicase	A0A210Q0M4_MIZYE	Uncharacterized protein
Chromosome_7	MCH028596.1	-4.55403	1.24253e-05	KXJ21074.1	Coadhesin	6087.XP_004208364.1	coreceptor activity involved in Wnt signaling pathway	PF00090.18	Thrombospondin type 1 domain	A0A2R2MNJ4_LINUN	uncharacterized protein LOC106153735 isoform X5
Chromosome_1	MCH000585.1	-4.57811	0.0159728	XP_021364303.1	uncharacterized protein LOC110457383	7719.XP_009857689.1	Taurine catabolism dioxygenase TauD, TfdA family	PF00059.20	Lectin C-type domain	A0A210Q8X2_MIZYE	Mannose-binding protein C
Chromosome_7	MCH028303.1	-4.60013	0.039341	XP_022312096.1	hemicentin-1-like	51337.XP_004657392.1	Immunoglobulin C-2 Type	PF03815.18	LCCL domain	A0A210PN42_MIZYE	Peroxidasin
Chromosome_2	MCH015686.1	-4.62075	0.025638	XP_021353127.1	uncharacterized protein LOC110450170	7668.SPU_003373-tr	K02A2.6-like	PF09668.9	Aspartyl protease	W4XIZ8_STRPU	Uncharacterized protein
Chromosome_1	MCH002118.1	-4.69322	0.0110654	XP_021362289.1	serine-enriched protein-like	12957.ACEP25247-PA	BTB And C-terminal Kelch	PF00651.30	BTB/POZ domain	A0A210QBQ1_MIZYE	Serine-enriched protein
Chromosome_1	MCH000639.1	-4.77618	0.00582516	WP_088244663.1	NAD-dependent epimerase/dehydratase family protein	765952.PUV_01380	Polysaccharide biosynthesis protein	PF02719.14	Polysaccharide biosynthesis protein	A0A0L0FKL4_9EUKA	Uncharacterized protein
Chromosome_6	MCH026477.1	-4.83199	0.0110448	XP_021355695.1	uncharacterized protein LOC110451822 isoform X2	6500.XP_005109519.1	T cell activation, antigen bound to MHC on antigen presenting cell	PF00788.22	Ras association RalGDS/AF-6 domain	A0A210QL32_MIZYE	Ras-associated and pleckstrin homology domains
Chromosome_13	MCH009934.1	-4.9366	0.0416943	OPL33113.1	hypothetical protein AM593_01139, partial	7739.XP_002595365.1	-	PF01335.20	Death effector domain	A0A3L5TT58_MYTGA	Uncharacterized protein
Chromosome_6	MCH025138.1	-5.17954	0.00880805	TDI71643.1	hypothetical protein E2O86_01490	45351.EDO30749	Protein of unknown function DUF640	PF00078.26	Reverse transcriptase RNA-dependent DNApol	K1QMC6_CRAGI	Uncharacterized protein
Chromosome_5	MCH023226.1	-5.18749	0.0324482	XP_021362127.1	uncharacterized protein LOC110455972 isoform X5	-	-	-	-	-	-
Chromosome_14	MCH013290.1	-5.26815	0.021272	OPL33799.1	neuralized pats1, partial	7739.XP_002588371.1	Tetratricopeptide repeat	PF13606.5	Ankyrin repeat	A0A3L5TV12_MYTGA	Neuralized pats1
Chromosome_8	MCH031649.1	-5.28483	0.0414608	XP_022298364.1	ankyrin repeat domain-containing protein 50-like	-	-	PF15112.5	Domain of unknown function DUF4559	A0A210Q5F8_MIZYE	Uncharacterized protein
Chromosome_1	MCH000039.1	-5.37075	0.0445026	XP_021365042.1	tartrate-resistant acid phosphatase type 5-like	7918.ENSLOCP00000010213	Acid phosphatase	PF00149.27	Calcineurin-like phosphoesterase	A0A210Q7Q5_MIZYE	Tartrate-resistant acid phosphatase type 5
Chromosome_1	MCH002453.1	-5.72315	0.0213399	XP_021366897.1	band 4.1-like protein 1 isoform X1	6500.XP_005112208.1	cortical actin cytoskeleton organization	PF08736.10	FERM adjacent FA	A0A210Q578_MIZYE	Band 4.1-like protein 3
Chromosome_5	MCH023222.1	-5.76653	0.0350886	-	-	-	-	PF10523.8	BEN domain	-	-
Chromosome_7	MCH028074.1	-5.85626	0.0484952	-	-	-	-	-	-	-	-
Chromosome_10	MCH004181.1	-6.07296	0.0416943	XP_011421224.1	activating molecule in BECN1-regulated autophagy protein 1	10224.XP_006816812.1	Activating molecule in BECN1-regulated autophagy protein	-	-	K1QU33_CRAGI	Activating molecule in BECN1-regulated autophagy
Chromosome_12	MCH008964.1	-6.15967	0.00171386	XP_011429132.1	PREDICTED: protein arginine N-methyltransferase 1	6500.XP_005104067.1	histone methyltransferase activity H3-R2 specific	PF05185.15	PRMT5 arginine-N-methyltransferase	K1R1V6_CRAGI	Uncharacterized protein
Chromosome_4	MCH020722.1	-6.18234	0.0110654	OPL33555.1	hypothetical protein AM593_04533, partial	10224.XP_006823704.1	E3 ubiquitin-protein ligase TRIM71-like	-	-	A0A3L5TUG1_MYTGA	Uncharacterized protein
Chromosome_1	MCH002424.1	-6.25413	0.014946	TDI71643.1	hypothetical protein E2O86_01490	45351.EDO30749	Protein of unknown function DUF640	-	-	K1QMC6_CRAGI	Uncharacterized protein
Chromosome_6	MCH024889.1	-6.33508	0.00748493	OWF48585.1	Myomegalin	7739.XP_002596342.1	negative regulation of centriole replication	-	-	A0A210QII0_MIZYE	Myomegalin
Chromosome_8	MCH030779.1	-6.90017	0.0358963	XP_026111556.1	uncharacterized protein LOC113088487	7955.ENSDARP00000104790	Zinc knuckle	-	-	V4ADI4_LOTGI	Uncharacterized protein
Chromosome_14	MCH012207.1	-6.92384	0.035999	XP_021368649.1	very long-chain acyl-CoA synthetase-like	6500.XP_005113163.1	Solute carrier family 27 Fatty acid transporter, member	PF00501.27	AMP-binding enzyme	K1RDJ5_CRAGI	Very long-chain acyl-CoA synthetase
Chromosome_7	MCH028083.1	-6.94029	0.0433331	-	-	-	-	-	-	-	-
Chrormosome_9	MCH032953.1	-6.9828	0.0159689	XP_011418747.1	PREDICTED: zinc finger homeobox protein 4 isoform X2	6500.XP_005092581.1	actinin binding	PF00595.23	PDZ domain Also known as DHR or GLGF	K1PNF3_CRAGI	LIM domain-binding protein 3
Chromosome_6	MCH024810.1	-7.00598	0.00625217	XP_021366971.1	kelch-like protein 41	6500.XP_005088937.1	regulation of lateral pseudopodium assembly	PF13418.5	Galactose oxidase, central domain	A0A1S3GY56_LINUN	kelch-like protein 41
Chromosome_4	MCH018830.1	-7.45729	0.00861869	XP_021373280.1	telomerase Cajal body protein 1-like	10224.XP_002739867.1	telomere formation via telomerase	-	-	A0A210PWN9_MIZYE	Telomerase Cajal body protein 1
Chromosome_10	MCH003699.1	-7.46159	0.0216542	XP_021349293.1	E3 UFM1-protein ligase 1-like	6500.XP_005093191.1	ligase 1	PF09743.8	E3 UFM1-protein ligase 1	A0A210QUX3_MIZYE	E3 UFM1-protein ligase 1
Chrormosome_9	MCH032727.1	-7.90793	0.0218806	EKC27342.1	hypothetical protein CGI_10010366	-	-	-	-	K1PSV8_CRAGI	Uncharacterized protein
Chromosome_11	MCH006603.1	-8.18369	0.0431161	EKC34696.1	Tripartite motif-containing protein 45	6087.XP_002166121.1	zinc ion binding	PF14447.5	Prokaryotic RING finger family 4	K1RKA2_CRAGI	Tripartite motif-containing protein 45
Chromosome_2	MCH014932.1	-8.22805	0.047397	XP_022325535.1	LOW QUALITY PROTEIN: protein diaphanous homolog 2-like	6500.XP_005109916.1	Rho GTPase binding	-	-	K1PNS7_CRAGI	Acyl-CoA synthetase family member 4
Chromosome_14	MCH012027.1	-8.27264	0.0348776	-	-	-	-	-	-	-	-
Chromosome_6	MCH024883.1	-8.27489	0.0157527	-	-	-	-	PF01436.20	NHL repeat	-	-
Chromosome_10	MCH005334.1	-8.41713	0.000450474	XP_021346791.1	protein TFG-like	7739.XP_002612181.1	PB1 domain	PF00564.23	PB1 domain	A0A210QY93_MIZYE	Protein TFG
Chromosome_13	MCH010604.1	-8.45063	0.0445026	-	-	6412.HelroP163955	-	-	-	-	-
Chromosome_10	MCH004157.1	-8.50946	0.0425864	OPL32814.1	hypothetical protein AM593_07233, partial	8083.ENSXMAP00000018870	Complement C1q tumor necrosis factor-related protein 5	PF00386.20	C1q domain	A0A3L5TSE5_MYTGA	Uncharacterized protein
Chromosome_13	MCH011002.1	-8.58369	0.0481241	EKC18547.1	Putative tyrosinase-like protein tyr-3	31234.CRE04649	Common central domain of tyrosinase	PF00264.19	Common central domain of tyrosinase	A0A210R2J5_MIZYE	Tyrosinase-like protein 1
Chromosome_12	MCH008922.1	-8.81911	0.0467451	OPL33604.1	protein jade-1, partial	6412.HelroP111636	Jade family PHD finger	PF00628.28	PHD-finger	A0A3L5TVQ2_MYTGA	Protein jade-1
Chromosome_7	MCH027211.1	-9.18203	0.0120422	EKC36681.1	Hemicentin-1	7739.XP_002589540.1	sensory perception of sound	PF17517.1	IgGFc binding protein	K1RQN7_CRAGI	Hemicentin-1
Chromosome_8	MCH031057.1	-9.42209	0.0172616	XP_011434516.1	PREDICTED: zinc finger BED domain-containing protein 4-like	400682.PAC_15711689	Conserved hypothetical protein	-	-	A0A1X7TMI0_AMPQE	Uncharacterized protein
Chromosome_13	MCH010565.1	-9.87197	0.000485834	XP_022297355.1	E3 ubiquitin/ISG15 ligase TRIM25-like	6500.XP_005112056.1	Promyelocytic leukemia	-	-	A0A2T7NX61_POMCA	Uncharacterized protein
Chromosome_6	MCH024523.1	-9.87369	0.047397	XP_021340534.1	uncharacterized protein LOC110441658	7918.ENSLOCP00000011868	Zgc 162816	PF14031.5	Putative serine dehydratase domain	A0A210PIZ7_MIZYE	D-threo-3-hydroxyaspartate dehydratase
Chromosome_1	MCH002803.1	-10.0684	0.00730829	XP_025107634.1	coiled-coil domain-containing protein 51-like	126957.SMAR001084-PA	Coiled-coil domain containing 51	-	-	A0A1W0XAM5_HYPDU	Putative Coiled-coil domain-containing protein 51
Chromosome_4	MCH019870.1	-10.2257	0.0428132	-	-	-	-	-	-	-	-
Chromosome_14	MCH012162.1	-10.6711	0.0316921	-	-	-	-	-	-	-	-
Chromosome_7	MCH027654.1	-11.2289	0.00733288	EKC24271.1	hypothetical protein CGI_10014391	400682.PAC_15724873	DDE superfamily endonuclease	-	-	A0A1X7VHR2_AMPQE	Uncharacterized protein
Chromosome_12	MCH009758.1	-11.6461	0.0321891	-	-	-	-	-	-	-	-
Chromosome_4	MCH019792.1	-11.8156	0.0194275	XP_021346654.1	uncharacterized protein LOC110446034	8128.ENSONIP00000026483	-	-	-	V4AWI2_LOTGI	Uncharacterized protein
Chrormosome_9	MCH032622.1	-12.0552	0.0105079	AML60785.1	multidrug resistance associated protein	136037.KDR24195	involved with transmembrane transport	PF00005.26	ABC transporter	A0A288MD91_PERVI	Multidrug resistance associated protein
Chromosome_2	MCH014806.1	-13.2631	0.0385707	XP_013396733.1	uncharacterized protein LOC106163628	7668.SPU_020165-tr	-	-	-	A0A1S3IF14_LINUN	uncharacterized protein LOC106163628
Chromosome_4	MCH020296.1	-13.4366	0.0240364	XP_021347825.1	kelch-like protein 13	8083.ENSXMAP00000015051	Si rp71-68n21.9	PF07646.14	Kelch motif	K1RL70_CRAGI	Uncharacterized protein
Chromosome_2	MCH015789.1	-13.6627	0.047333	OPL21858.1	hypothetical protein AM593_00110, partial	106582.XP_004550983.1	B-cell CLL lymphoma 3	PF13606.5	Ankyrin repeat	A0A3L5TRI8_MYTGA	Uncharacterized protein
Chromosome_5	MCH022274.1	-13.8131	0.00263628	-	-	-	-	-	-	-	-
Chromosome_10	MCH005235.1	-14.5696	0.00477828	XP_011422182.1	PREDICTED: toll-like receptor 4	10224.XP_002732817.2	involved with signal transduction	PF01582.19	TIR domain	A0A210QLX7_MIZYE	Toll-like receptor 2 type-1
Chromosome_1	MCH001625.1	-14.7407	0.036341	XP_022316451.1	tRNA:modification enzyme TRM13 homolog	6500.XP_005090132.1	isomerization of hydroxypyruvate and hydroxyoxopropanoate	PF01261.23	Xylose isomerase-like TIM barrel	K1QV67_CRAGI	Putative hydroxypyruvate isomerase
Chromosome_12	MCH009592.1	-14.9554	0.0155654	-	-	-	-	-	-	-	-
Chromosome_10	MCH004253.1	-17.024	0.0080788	XP_021366789.1	autophagy protein 5-like	6500.XP_005089666.1	C-terminal protein lipidation	PF04106.11	Autophagy protein Apg5	A0A210Q5E0_MIZYE	Autophagy protein 5
Chromosome_6	MCH026485.1	-19.9875	0.0129045	XP_022310256.1	cilia- and flagella-associated protein 221-like isoform X1	10224.XP_002733102.1	motile cilium assembly	PF14874.5	Flagellar-associated PapD-like	A0A210PQI2_MIZYE	Primary ciliary dyskinesia protein 1
Chromosome_2	MCH014658.1	-20.4414	0.00967337	-	-	-	-	-	-	-	-
Chromosome_14	MCH013352.1	-23.1465	0.00441223	XP_013404412.1	uncharacterized protein LOC106169495	7739.XP_002600787.1	-	-	-	A0A1S3J1V0_LINUN	uncharacterized protein LOC106169495
Chromosome_8	MCH031334.1	-25.1011	0.0157527	-	-	-	-	-	-	-	-
Chromosome_5	MCH023221.1	-25.1185	0.0394743	-	-	-	-	-	-	-	-
Chromosome_6	MCH024575.1	-25.3211	0.0422911	-	-	-	-	-	-	-	-
Chrormosome_9	MCH032866.1	-29.6004	0.0304182	OPL20628.1	collagen chain alpha-1, partial	6500.XP_005102820.1	collagen	PF13519.5	von Willebrand factor type A domain	R7TDE1_CAPTE	Uncharacterized protein
Chromosome_6	MCH025896.1	-31.2383	0.0366221	-	-	-	-	-	-	-	-
Chromosome_6	MCH026984.1	-33.3392	0.00477828	XP_022326523.1	uncharacterized protein LOC111126294	7070.TC010285-PA	-	-	-	K1RY25_CRAGI	Uncharacterized protein
Chrormosome_9	MCH032954.1	-34.721	0.000132289	XP_021375217.1	carboxylesterase 1C-like	7739.XP_002586947.1	neurexin family protein binding	PF07859.12	alpha/beta hydrolase fold	A0A210PU25_MIZYE	Carboxylic ester hydrolase
Chromosome_5	MCH023306.1	-37.2569	0.0404676	XP_011445537.1	late secretory pathway protein AVL9 homolog	10224.XP_006822126.1	cell migration	PF09794.8	Transport protein Avl9	A0A210PVG1_MIZYE	Late secretory pathway protein AVL9-like
Chromosome_1	MCH000986.1	-48.0136	0.00561598	OPL32816.1	hypothetical protein AM593_04754, partial	-	-	PF00386.20	C1q domain	A0A3L5TSB3_MYTGA	Uncharacterized protein
Chromosome_4	MCH019286.1	-48.2205	0.00561598	-	-	-	-	-	-	-	-
Chrormosome_9	MCH033811.1	-55.3931	0.000793439	OPL20729.1	hypothetical protein AM593_09521, partial	-	-	-	-	-	-
Chromosome_3	MCH017771.1	-73.6271	2.98469e-07	XP_021357167.1	solute carrier family 46 member 3-like	10224.XP_006812959.1	transmembrane transport	PF07690.15	Major Facilitator Superfamily	A0A210QJ59_MIZYE	Solute carrier family 46 member 3

## Sheet: 180 TCo vs AYa (298)
Chromosome	Name	Fold change	FDR p-value	NR(des) ID	NR(des) Name	eggNOG ID	eggNOG Name	pfam ID	pfam Name	SwissProt(des) ID	SwissProt(des) Name
Chromosome_5	MCH024186.1	44.9305	0.00891241	XP_021345795.1	uncharacterized protein LOC110445468	126957.SMAR011084-PA	involved with intracellular signal transduction	-	-	V4B3W8_LOTGI	Uncharacterized protein
Chromosome_5	MCH023948.1	39.7335	0.010929	XP_022336035.1	uncharacterized protein LOC111132509	144197.XP_008303365.1	Caprin family member 2	PF00386.20	C1q domain	K1QDQ1_CRAGI	Caprin-2
Chromosome_3	MCH018636.1	20.4061	0.00052173	XP_022321791.1	fibrinolytic enzyme, isozyme C-like	6412.HelroP185617	chymotrypsin-like elastase family, member	PF00089.25	Trypsin	A0A059XMY6_9VEST	Chymotrypsin-like elastase family member 1
Chromosome_3	MCH017912.1	19.6471	0.00924529	XP_022336752.1	glycolipid transfer protein-like	6669.EFX87517	involved with glycolipid transport	PF08718.10	Glycolipid transfer protein GLTP	K1RIM3_CRAGI	Glycolipid transfer protein
Chromosome_6	MCH024803.1	18.352	0.00690519	OPL33555.1	hypothetical protein AM593_04533, partial	6500.XP_005107509.1	zinc ion binding	-	-	A0A3L5TUG1_MYTGA	Uncharacterized protein
Chromosome_7	MCH028910.1	15.3416	0.00632855	-		-	-	-	-	-	-
Chromosome_1	MCH001759.1	13.439	0.0408136	XP_021343198.1	proton myo-inositol cotransporter-like isoform X3	6500.XP_005104554.1	hexose transmembrane transport	PF07690.15	Major Facilitator Superfamily	A0A210PF91_MIZYE	Proton myo-inositol cotransporter
Chromosome_5	MCH023151.1	13.3238	0.00224712	XP_021339691.1	LARGE xylosyl- and glucuronyltransferase 1-like	6500.XP_005089411.1	xylosyltransferase activity	PF01501.19	Glycosyl transferase family 8	A0A210R1D1_MIZYE	Glycosyltransferase-like protein LARGE1
Chromosome_4	MCH018876.1	12.9235	0.00122337	-		-	-	-	-	-	-
Chromosome_4	MCH019654.1	11.1479	0.000374806	XP_006817019.1	uncharacterized protein LOC102808054	10224.XP_006817019.1	-	-	-	A0A293LDV6_ORNER	Uncharacterized protein
Chromosome_14	MCH011954.1	11.0773	0.0372736	XP_021366430.1	uncharacterized protein LOC110458823	6500.XP_005109164.1	positive regulation of lens fiber cell differentiation	-	-	A0A210Q5N4_MIZYE	PR domain zinc finger protein 2
Chromosome_6	MCH026687.1	10.2346	0.00706992	XP_011450105.1	uncharacterized protein LOC105344151 isoform X1	6500.XP_005089677.1	Zinc finger, SWIM-type containing 2	PF00097.24	Zinc finger, C3HC4 type RING finger	A0A210PSJ1_MIZYE	E3 ubiquitin-protein ligase ZSWIM2
Chromosome_6	MCH024476.1	9.82712	0.0303921	OWF56056.1	Dynein beta chain, ciliary	6500.XP_005097728.1	ATP-dependent microtubule motor activity, minus-end-directed	PF12777.6	Microtubule-binding stalk of dynein motor	A0A210R547_MIZYE	Dynein beta chain, ciliary
Chromosome_8	MCH030558.1	9.35097	0.038545	EKC43078.1	Tripartite motif-containing protein 45	7460.GB41450-PA	B-Box C-terminal domain	-	-	K1RBG4_CRAGI	Tripartite motif-containing protein 45
Chromosome_3	MCH016578.1	9.11138	0.0264349	XP_019859156.1	uncharacterized protein LOC109587360, partial	400682.PAC_15706294	DNA binding	PF02902.18	Ulp1 protease family, C-terminal catalytic domain	A0A1X7TJW8_AMPQE	Uncharacterized protein
Chromosome_5	MCH022789.1	8.96034	0.00562275	-		-	-	-	-	-	-
Chromosome_7	MCH027505.1	8.9566	0.038415	OWF54233.1	FMRFamide receptor	6500.XP_005098328.1	G-protein coupled receptor activity	PF10320.8	Serpentine type 7TM GPCR chemoreceptor Srsx	A0A210QZN9_MIZYE	FMRFamide receptor
Chromosome_13	MCH009961.1	8.6512	0.0403354	XP_022307980.1	uncharacterized protein LOC111113982	400682.PAC_15724583	FAD binding domain	PF04030.13	D-arabinono-1,4-lactone oxidase	K1RZJ5_CRAGI	Alba-like protein C9orf23-like protein
Chromosome_3	MCH016857.1	8.46831	6.99721e-10	KXJ12367.1	hypothetical protein AC249_AIPGENE6719	6087.XP_004208064.1	-	-	-	A0A2B4SWL3_STYPI	Uncharacterized protein
Chromosome_6	MCH026952.1	8.44267	0.00224712	XP_022308673.1	integrin alpha-4-like isoform X2	7668.SPU_015920-tr	integrin-mediated signaling pathway	PF08441.11	Integrin alpha	A0A210QG51_MIZYE	Integrin alpha-9
Chromosome_12	MCH009146.1	8.27232	0.00442707	XP_011832496.1	PREDICTED: otoconin-90	128390.XP_009468071.1	Phospholipase A2	PF00068.18	Phospholipase A2	A0A2B4SU31_STYPI	Phospholipase A (2)
Chromosome_2	MCH015140.1	8.15482	0.0200128	XP_022322167.1	uncharacterized protein LOC111123833	10224.XP_002741323.1	KR domain	PF08659.9	KR domain	A0A1S3HGX7_LINUN	uncharacterized protein LOC106154796 isoform X2
Chromosome_5	MCH022779.1	8.03838	0.00957146	-		8049.ENSGMOP00000004425	PTPRF interacting protein, binding protein 1 (liprin beta 1)	-	-	A0A0T6BBA3_9SCAR	Sterile alpha motif containing protein
Chromosome_3	MCH017483.1	8.00621	0.00553915	OPL32839.1	hypothetical protein AM593_10376, partial	7739.XP_002590297.1	-	-	-	A0A3L5TSC7_MYTGA	Uncharacterized protein
Chromosome_7	MCH028333.1	7.95537	0.0426707	-		-	-	-	-	-	-
Chromosome_13	MCH010738.1	7.17384	0.0197157	XP_002590372.1	hypothetical protein BRAFLDRAFT_121405	7739.XP_002590372.1	-	-	-	C3ZMC7_BRAFL	Uncharacterized protein
Chromosome_1	MCH001565.1	6.72545	0.00380242	-		-	-	PF00643.23	B-box zinc finger	-	-
Chromosome_4	MCH020918.1	6.67544	0.0347357	XP_021378758.1	protein dispatched homolog 1-like	10224.XP_002736516.1	Patched family	PF12349.7	Sterol-sensing domain of SREBP cleavage-activation	A0A1S3HIR2_LINUN	uncharacterized protein LOC106155638
Chrormosome_9	MCH032558.1	6.66585	0.038415	XP_022318794.1	rho GTPase-activating protein 17-like isoform X1	6500.XP_005096119.1	Rho GTPase activating protein	PF03114.17	BAR domain	A0A210QV99_MIZYE	Rho GTPase-activating protein 44
Chromosome_1	MCH002580.1	6.6184	0.00383644	XP_021369718.1	uncharacterized protein LOC110460853	7668.SPU_010928-tr	Reverse transcriptase (RNA-dependent DNA polymerase)	PF03372.22	Endonuclease/Exonuclease/phosphatase family	X1WTQ9_ACYPI	Uncharacterized protein
Chromosome_4	MCH020363.1	6.39949	0.0173255	-		-	-	-	-	-	-
Chromosome_1	MCH002806.1	6.38143	0.0352858	XP_021370355.1	uncharacterized protein LOC110461266 isoform X1	-	-	-	-	-	-
Chromosome_5	MCH024189.1	6.35551	0.0267664	-		-	-	-	-	-	-
Chromosome_13	MCH011254.1	6.34138	0.00887555	EKC39438.1	E3 ubiquitin-protein ligase TRIM33	7213.XP_004535643.1	Zinc ion binding	PF00643.23	B-box zinc finger	K1R0I2_CRAGI	E3 ubiquitin-protein ligase TRIM33
Chromosome_1	MCH001743.1	6.30279	0.00126859	-		-	-	-	-	-	-
Chromosome_13	MCH010397.1	6.07677	0.00943449	XP_022312705.1	uncharacterized protein LOC111117757	45351.EDO32578	-	-	-	A0A2R2MPS7_LINUN	CD109 antigen-like
Chromosome_1	MCH001392.1	5.83684	0.00052173	-		-	-	-	-	-	-
Chromosome_7	MCH027825.1	5.81814	0.00323191	-		-	-	-	-	-	-
Chrormosome_9	MCH034239.1	5.79938	0.0347616	XP_021371582.1	patched domain-containing protein 3-like	10224.XP_002734100.1	molting cycle, collagen and cuticulin-based cuticle	PF02460.17	Patched family	A0A210PYV0_MIZYE	Patched domain-containing protein 3
Chromosome_6	MCH025197.1	5.73976	0.00442707	XP_011674454.1	PREDICTED: serine/threonine-protein kinase pakG-like, partial	7668.SPU_009245-tr	-	-	-	A0A2G8L391_STIJA	Uncharacterized protein
Chromosome_5	MCH022218.1	5.5822	0.0279868	XP_011437005.1	PREDICTED: uncharacterized protein LOC105335043	-	-	-	-	K1QX70_CRAGI	Uncharacterized protein
Chromosome_4	MCH018824.1	5.48502	0.0347357	-		-	-	-	-	-	-
Chromosome_1	MCH002952.1	5.44984	0.00260066	OWF38094.1	M-phase inducer phosphatase	7213.XP_004521156.1	Protein tyrosine phosphatase activity. It is involved with mitotic M phase	PF00581.19	Rhodanese-like domain	A0A210PNS0_MIZYE	M-phase inducer phosphatase
Chromosome_3	MCH016608.1	5.36229	0.00199143	EKC39730.1	Tripartite motif-containing protein 56	6412.HelroP179784	interferon-beta production	PF01436.20	NHL repeat	K1REC7_CRAGI	Tripartite motif-containing protein 56
Chromosome_8	MCH030835.1	5.34528	0.0477608	-		-	-	PF00098.22	Zinc knuckle	-	-
Chromosome_4	MCH020569.1	5.20388	0.038947	XP_021378777.1	G patch domain-containing protein 11-like	10224.XP_002731571.2	nucleic acid binding	PF12656.6	G-patch domain	K1QS78_CRAGI	Coiled-coil domain-containing protein 75
Chromosome_13	MCH011060.1	5.17779	0.0055197	XP_021342564.1	epidermal growth factor receptor-like isoform X2	6500.XP_005096492.1	transmembrane receptor protein tyrosine kinase activity	-	-	A0A210PFX9_MIZYE	Receptor protein-tyrosine kinase
Chromosome_2	MCH015895.1	5.15778	0.0181995	XP_021369074.1	magnesium transporter NIPA2-like isoform X2	6500.XP_005103080.1	magnesium ion transmembrane transporter activity	PF05653.13	Magnesium transporter NIPA	A0A210Q2F1_MIZYE	Magnesium transporter NIPA2
Chromosome_6	MCH026308.1	4.9509	0.0491255	XP_011453090.1	PREDICTED: kelch-like protein 24	6500.XP_005095882.1	regulation of kainate selective glutamate receptor activity	PF13418.5	Galactose oxidase, central domain	A0A210R103_MIZYE	Kelch-like protein 24
Chromosome_14	MCH011703.1	4.93922	0.0117253	XP_011411968.1	PREDICTED: uncharacterized protein LOC105317124	10224.XP_006824546.1	-	PF03024.13	Folate receptor family	A0A210R2X3_MIZYE	Uncharacterized protein
Chromosome_11	MCH006460.1	4.82594	0.010119	-		-	-	-	-	-	-
Chromosome_1	MCH000888.1	4.74187	0.0384538	XP_021372985.1	uncharacterized protein LOC110463003	6326.BUX.s01143.274	Protein of unknown function (DUF229)	PF00884.22	Sulfatase	A0A210PX67_MIZYE	Uncharacterized protein
Chromosome_3	MCH018684.1	4.72178	0.00113415	-		-	-	-	-	-	-
Chromosome_11	MCH007459.1	4.65155	0.0262726	AKS48153.1	chitin deacetylase-like protein-1, partial	6500.XP_005107367.1	Chitin-binding domain type 2	PF01522.20	Polysaccharide deacetylase	A0A0K0YAZ8_MYTCO	Chitin deacetylase-like protein-1
Chromosome_1	MCH002311.1	4.6223	0.0211116	XP_011414070.1	PREDICTED: 40S ribosomal protein S28	106582.XP_004542447.1	ribosomal protein	PF01200.17	Ribosomal protein S28e	K1QCY6_CRAGI	40S ribosomal protein S28
Chrormosome_9	MCH033377.1	4.60625	0.00804682	XP_011439418.1	PREDICTED: toll-like receptor 3 isoform X2	10224.XP_002732817.2	It is involved in the biological process described with signal transduction	PF13676.5	TIR domain	A0A210QEE4_MIZYE	Toll-like receptor 13
Chromosome_10	MCH004018.1	4.56834	0.000115557	XP_022291846.1	tctex1 domain-containing protein 1-B-like	7739.XP_002606942.1	Tctex-1 family	PF03645.12	Tctex-1 family	V3ZN72_LOTGI	Uncharacterized protein
Chromosome_8	MCH031695.1	4.542	1.08234e-08	XP_021342209.1	ectonucleoside triphosphate diphosphohydrolase 1-like isoform X1	6500.NP_001191525.1	Ectonucleoside triphosphate diphosphohydrolase	PF01150.16	GDA1/CD39 nucleoside phosphatase family	A0A210PGF8_MIZYE	Ectonucleoside triphosphate diphosphohydrolase 8
Chromosome_13	MCH010533.1	4.51878	0.00225726	XP_006817019.1	PREDICTED: uncharacterized protein LOC102808054	10224.XP_006817019.1	-	-	-	A0A293LDV6_ORNER	Uncharacterized protein
Chromosome_14	MCH013561.1	4.48467	0.0340637	XP_021342519.1	uncharacterized protein LOC110442951	-	-	PF13306.5	Leucine rich repeats 6 copies	A0A210PG33_MIZYE	Leucine-rich repeat-containing protein 15
Chrormosome_9	MCH033107.1	4.34401	0.00924529	XP_022331726.1	uncharacterized protein LOC111129565	7739.XP_002605519.1	zinc ion binding	PF00643.23	B-box zinc finger	A0A2B4SDG3_STYPI	E3 ubiquitin-protein ligase TRIM71
Chromosome_8	MCH030928.1	4.3191	0.0275751	-		42254.XP_004606792.1	Activated leukocyte cell adhesion molecule	-	-	-	-
Chromosome_14	MCH011818.1	4.15041	4.27023e-06	OPL33555.1	hypothetical protein AM593_04533, partial	6500.XP_005112056.1	Promyelocytic leukemia	-	-	A0A3L5TUG1_MYTGA	Uncharacterized protein
Chromosome_13	MCH011180.1	4.03045	0.000911378	XP_021354146.1	uncharacterized protein LOC110450767	7425.NV20916-PA	Myb/SANT-like DNA-binding domain	PF13837.5	Myb/SANT-like DNA-binding domain	A0A210QN64_MIZYE	Uncharacterized protein
Chromosome_7	MCH027074.1	4.00943	0.0461551	XP_022307846.1	uncharacterized protein LOC111113846	7739.XP_002587723.1	-	-	-	A0A1S3J1V0_LINUN	uncharacterized protein LOC106169495
Chromosome_8	MCH031221.1	-4.01783	0.0163493	XP_028306517.1	protein fem-1 homolog B	7668.SPU_002225-tr	Fem-1 homolog	PF13606.5	Ankyrin repeat	K1PFC5_CRAGI	Fem-1-like protein C
Chromosome_2	MCH015542.1	-4.03606	0.00109452	OPL32924.1	hypothetical protein AM593_09675, partial	29078.XP_008159311.1	Transcription intermediary factor 1-beta	PF00643.23	B-box zinc finger	A0A3L5TSQ9_MYTGA	Uncharacterized protein
Chromosome_8	MCH029807.1	-4.05619	0.0458563	-		-	-	PF00023.29	Ankyrin repeat	-	-
Chromosome_6	MCH024947.1	-4.05628	0.00228164	XP_022345031.1	matrix metalloproteinase-14-like isoform X2	303518.XP_005731866.1	luteolysis	PF00045.18	Hemopexin	A0A2Z6G1A2_PINFU	Matrix metalloproteinase
Chromosome_8	MCH030275.1	-4.08156	0.000793696	XP_021341795.1	uncharacterized protein LOC110442484 isoform X2	9305.ENSSHAP00000018002	NADPH oxidase organizer 1	PF00787.23	PX domain	A0A210PH45_MIZYE	SH3 and PX domain-containing protein 2B
Chromosome_8	MCH031988.1	-4.09168	0.0138417	XP_021376785.1	zinc finger protein 260-like	140110.NechaP87471	Zinc finger, C2H2 type	PF12874.6	Zinc-finger of C2H2 type	A0A210PRR8_MIZYE	Zinc finger protein 234
Chromosome_4	MCH021215.1	-4.11474	0.00322443	XP_021351448.1	menin-like	6500.XP_005110509.1	Multiple endocrine neoplasia	PF05053.12	Menin	A0A210QRT6_MIZYE	Menin
Chromosome_4	MCH021580.1	-4.26076	0.0427987	OPL21271.1	hypothetical protein AM593_05575, partial	10224.XP_006823570.1	E3 ubiquitin-protein ligase TRIM71-like	-	-	A0A3L5TPZ7_MYTGA	Uncharacterized protein
Chromosome_2	MCH014321.1	-4.33484	0.0347357	XP_022302081.1	short-chain collagen C4-like	10224.XP_002739532.2	-	-	-	A0A210QQV1_MIZYE	Uncharacterized protein
Chromosome_14	MCH013223.1	-4.3843	0.00266339	XP_021339292.1	dnaJ homolog subfamily C member 16-like	6500.XP_005101904.1	DnaJ molecular chaperone homology domain	PF00085.19	Thioredoxin	A0A210PL52_MIZYE	DnaJ-like subfamily C member 16
Chrormosome_9	MCH033869.1	-4.53862	0.0176424	AJQ21545.1	MAP kinase kinase 3/6-like protein	7070.TC005618-PA	protein serine threonine kinase activity. It is involved with protein phosphorylation	PF07714.16	Protein tyrosine kinase	A0A0C5PIY5_MYTGA	MAP kinase kinase 3/6-like protein
Chromosome_5	MCH024118.1	-4.55179	0.000601141	-		-	-	-	-	-	-
Chromosome_1	MCH002827.1	-4.55743	0.0309657	XP_021374414.1	serine/threonine-protein kinase 31-like isoform X1	6500.XP_005100542.1	RNA catabolic process	PF00076.21	RNA recognition motif. a.k.a. RRM, RBD, or RNP domain	K1Q1F1_CRAGI	Serine/threonine-protein kinase 31
Chrormosome_9	MCH034233.1	-4.57475	0.000793696	AOT85458.1	BMP10	7918.ENSLOCP00000018878	bone morphogenetic protein	PF00688.17	TGF-beta propeptide	A0A1D8GZE2_PINFU	BMP10
Chromosome_7	MCH029282.1	-4.61168	0.000730369	XP_025106238.1	uncharacterized protein LOC112571470	45351.EDO42823	Glycosyl hydrolase family 20, catalytic domain	PF02838.14	Glycosyl hydrolase family 20, domain 2	A0A210QLI3_MIZYE	Beta-hexosaminidase
Chromosome_3	MCH017426.1	-4.61335	0.00360622	XP_011426580.1	PREDICTED: nuclear receptor corepressor 1 isoform X7	7668.SPU_003509-tr	regulation of glycolytic process by (-) regulation of RNA polymerase II promoter	PF00249.30	Myb-like DNA-binding domain	K1PQR3_CRAGI	Nuclear receptor corepressor 1
Chromosome_3	MCH016341.1	-4.61535	0.0240586	XP_021349841.1	uncharacterized protein LOC110448106	7668.SPU_024945-tr	retrotransposable element Tf2 155 kDa protein type 1-like	PF00077.19	Retroviral aspartyl protease	A0A1B6EBV0_9HEMI	Uncharacterized protein
Chrormosome_9	MCH033439.1	-4.62683	0.00362102	XP_021358855.1	uncharacterized protein LOC110453936	-	-	-	-	A0A210QG89_MIZYE	Protein Dok-7
Chromosome_3	MCH017841.1	-4.65458	0.000273674	XP_022330287.1	uncharacterized protein LOC111128750	10224.XP_006812022.1	Mab-21	PF03281.13	Mab-21 protein	A0A210QV84_MIZYE	Cyclic GMP-AMP synthase
Chromosome_11	MCH006587.1	-4.69568	0.0469866	XP_022314157.1	E3 ubiquitin-protein ligase Midline-1-like	-	-	-	-	K1PW54_CRAGI	Tripartite motif-containing protein 56
Chromosome_11	MCH006961.1	-4.71043	0.000142349	-		-	-	-	-	-	-
Chrormosome_9	MCH032166.1	-4.72168	0.00173643	XP_021367417.1	neuronal acetylcholine receptor subunit alpha-10-like isoform X2	6500.XP_005094728.1	Neurotransmitter-gated ion-channel ligand binding domain	PF02932.15	Neurotransmitter-gated ion-channel transmembrane region	A0A210Q4G4_MIZYE	Neuronal acetylcholine receptor subunit alpha-10
Chromosome_5	MCH023420.1	-4.74478	0.0262726	EKC34821.1	hypothetical protein CGI_10022523	244447.XP_008306614.1	MAM and LDL-receptor class A domain-containing protein	PF00057.17	Low-density lipoprotein receptor domain class A	K1RKI0_CRAGI	Uncharacterized protein
Chromosome_5	MCH023025.1	-4.75991	8.83449e-05	ANN45955.1	byssal peroxidase-like protein 1	69319.XP_008544369.1	Animal haem peroxidase	PF03098.14	Animal haem peroxidase	A0A193DUA0_MYTCO	Byssal peroxidase-like protein 1
Chromosome_6	MCH025644.1	-4.77368	0.0218459	XP_025899015.1	brevican core protein	6500.XP_005109205.1	mannose binding	PF00059.20	Lectin C-type domain	-	-
Chromosome_4	MCH020381.1	-4.77478	0.032933	XP_011454450.1	PREDICTED: uncharacterized protein LOC105347186	10224.XP_006820006.1	-	-	-	K1QNX5_CRAGI	Uncharacterized protein
Chromosome_11	MCH007270.1	-4.89377	0.0242676	XP_021368636.1	uncharacterized protein LOC110460188	6500.XP_005108533.1	metallopeptidase activity	PF07998.10	Peptidase family M54	A0A1S3H2W2_LINUN	archaemetzincin-2
Chromosome_2	MCH014380.1	-4.9869	0.0228224	XP_022328008.1	E3 ubiquitin-protein ligase HERC2-like isoform X1	6500.XP_005096225.1	SUMO binding	PF13540.5	Regulator of chromosome condensation RCC1 repeat	A0A210PPS7_MIZYE	E3 ubiquitin-protein ligase HERC2
Chromosome_11	MCH005606.1	-4.99444	0.00470794	XP_021362293.1	structural maintenance of chromosomes protein 5-like	6500.XP_005089499.1	positive regulation of maintenance of mitotic sister chromatid cohesion	PF13476.5	AAA domain	A0A210QBR8_MIZYE	Structural maintenance of chromosomes protein 5
Chromosome_3	MCH018386.1	-5.00576	0.0335864	-		106582.XP_004559483.1	inhibitor	PF00965.16	Tissue inhibitor of metalloproteinase	-	-
Chromosome_12	MCH008921.1	-5.0169	0.0293778	-		10224.XP_006823570.1	E3 ubiquitin-protein ligase TRIM71-like	PF00643.23	B-box zinc finger	K1Q1S1_CRAGI	Tripartite motif-containing protein 45
Chromosome_8	MCH031005.1	-5.06184	0.0357603	XP_019920418.1	PREDICTED: uncharacterized protein LOC105322298	136037.KDR07846	DNA-dependent ATPase 5'-3' DNA helicase required for mitochondrial and nuclear genome stability	PF02689.13	Helicase	A0A2G8K374_STIJA	Uncharacterized protein
Chromosome_3	MCH017595.1	-5.07562	0.0375744	XP_021375516.1	von Willebrand factor D and EGF domain-containing protein-like	45351.EDO34866	von Willebrand factor D and EGF	PF00094.24	von Willebrand factor type D domain	A0A3L5TUT9_MYTGA	Uncharacterized protein
Chromosome_1	MCH001193.1	-5.11153	0.00957361	-		2850.Phatr47859	Sulfotransferase family	PF03567.13	Sulfotransferase family	-	-
Chrormosome_9	MCH032790.1	-5.11994	0.0398392	XP_021351112.1	Ig-like V-type domain-containing protein FAM187A	6500.XP_005107708.1	Ig-like V-type domain-containing protein	PF00047.24	Immunoglobulin domain	K1PXQ7_CRAGI	Uncharacterized protein
Chromosome_11	MCH006264.1	-5.16402	3.99736e-05	-		-	-	-	-	-	-
Chromosome_8	MCH031562.1	-5.17757	0.0228451	-		-	-	-	-	-	-
Chromosome_6	MCH026291.1	-5.21013	0.00782365	EKC19537.1	hypothetical protein CGI_10008336	6500.XP_005112113.1	methyltransferase activity	-	-	K1P7D7_CRAGI	Uncharacterized protein
Chromosome_12	MCH009615.1	-5.28898	0.00976485	OPL21613.1	hypothetical protein AM593_06290, partial	-	-	-	-	A0A3L5TS83_MYTGA	Uncharacterized protein
Chromosome_8	MCH030899.1	-5.44368	0.00753581	XP_021372039.1	hemicentin-1-like isoform X1	6500.XP_005108559.1	carbohydrate binding	PF13895.5	Immunoglobulin domain	A0A2T7P269_POMCA	Uncharacterized protein
Chromosome_10	MCH004332.1	-5.50353	0.0163493	OPL20958.1	hypothetical protein AM593_05968, partial	-	-	-	-	A0A3L5TTN8_MYTGA	Uncharacterized protein
Chromosome_4	MCH021354.1	-5.5613	0.00178588	-		-	-	-	-	-	-
Chromosome_4	MCH019240.1	-5.65776	0.0151382	ANN45958.1	byssal protease inhibitor-like protein 1	10228.TriadP55768	endopeptidase inhibitor activity	PF10569.8	Alpha-macro-globulin thiol-ester bond-forming region	A0A193DU99_MYTCO	Byssal protease inhibitor-like protein 1
Chromosome_8	MCH031052.1	-5.6748	0.000537013	XP_028394881.1	uncharacterized protein K02A2.6-like	10224.XP_006814683.1	retrotransposable element Tf2 155 kDa protein type 1-like	-	-	A0A2B4STZ1_STYPI	Uncharacterized protein
Chromosome_10	MCH004941.1	-5.67794	0.00228762	XP_021359808.1	helicase with zinc finger domain 2-like, partial	10224.XP_006819233.1	nuclear receptor transcription coactivator activity	PF00773.18	RNB domain	A0A210QEW8_MIZYE	Helicase with zinc finger domain 2
Chromosome_14	MCH012628.1	-5.68161	0.0403354	-		-	-	-	-	-	-
Chromosome_3	MCH018552.1	-5.71166	0.0279351	XP_003728998.1	RNA-directed DNA polymerase from mobile element jockey-like	7029.ACYPI56547-PA	Endonuclease-reverse transcriptase	PF03372.22	Endonuclease/Exonuclease/phosphatase family	W4XKY4_STRPU	Uncharacterized protein
Chromosome_1	MCH002824.1	-5.8253	0.0357603	OWF38094.1	M-phase inducer phosphatase	7213.XP_004521156.1	Protein tyrosine phosphatase activity. It is involved with mitotic M phase	PF00581.19	Rhodanese-like domain	A0A210PNS0_MIZYE	M-phase inducer phosphatase
Chromosome_1	MCH002672.1	-6.01219	0.0332978	XP_021365047.1	octopine dehydrogenase-like	45351.EDO47690	NAD/NADP octopine/nopaline dehydrogenase, alpha-helical domain	PF02317.16	NAD/NADP octopine/nopaline dehydrogenase, alpha-helical domain	A0A210Q7R9_MIZYE	Octopine dehydrogenase
Chromosome_13	MCH010923.1	-6.12069	0.0229175	XP_022312705.1	uncharacterized protein LOC111117757	45351.EDO32578	-	-	-	A7SUN1_NEMVE	Predicted protein
Chromosome_13	MCH009926.1	-6.20529	0.019324	XP_022316163.1	uncharacterized protein LOC111119888	7955.ENSDARP00000040707	Caprin family member 2	PF00386.20	C1q domain	K1RJ64_CRAGI	Cerebellin-3
Chromosome_13	MCH010255.1	-6.21417	0.00126859	EKC28568.1	Chitin synthase C	6500.XP_005090596.1	cell wall polysaccharide biosynthetic process	-	-	K1Q406_CRAGI	Chitin synthase C
Chromosome_7	MCH028906.1	-6.42312	0.0100727	-		6412.HelroP159813	protein ubiquitination	PF00651.30	BTB/POZ domain	-	-
Chromosome_5	MCH022990.1	-6.53808	0.0171679	XP_022286212.1	protein asteroid homolog 1-like isoform X2	7739.XP_002612408.1	asteroid homolog 1	PF12813.6	XPG domain containing	A0A0L8GWJ7_OCTBM	Uncharacterized protein
Chromosome_5	MCH023183.1	-6.54995	0.0431955	XP_006824225.1	PREDICTED: zinc finger protein 862-like	10224.XP_006824225.1	maintenance of mitotic sister chromatid cohesion, centromeric	PF14291.5	Domain of unknown function DUF4371	K1QIN0_CRAGI	Uncharacterized protein C11orf73-like protein
Chromosome_13	MCH011292.1	-6.64351	0.00855473	-		-	-	PF00096.25	Zinc finger, C2H2 type	-	-
Chromosome_8	MCH031219.1	-6.65163	0.00745761	-		-	-	-	-	-	-
Chromosome_5	MCH021972.1	-6.67531	0.0046524	-		-	-	-	-	A0A210QT85_MIZYE	E3 ubiquitin-protein ligase TTC3
Chromosome_13	MCH011268.1	-6.74532	0.00795083	XP_011456476.1	PREDICTED: myb/SANT-like DNA-binding domain-containing protein 4	7668.SPU_013797-tr	Myb/SANT-like DNA-binding domain	PF13873.5	Myb/SANT-like DNA-binding domain	A0A1D2M2U0_ORCCI	Putative nuclease HARBI1
Chromosome_10	MCH003896.1	-6.75306	0.00845342	PFX29928.1	hypothetical protein AWC38_SpisGene5294	-	-	-	-	A0A2B4SMW8_STYPI	Uncharacterized protein
Chromosome_1	MCH000692.1	-6.75825	0.0352717	XP_022300022.1	alpha-L-fucosidase-like isoform X1	7719.XP_002127716.1	alpha-L-fucosidase activity	PF16757.4	Alpha-L-fucosidase C-terminal domain	A0A210PFL4_MIZYE	Alpha-L-fucosidase
Chromosome_10	MCH004551.1	-6.80183	0.00186391	XP_021356475.1	uncharacterized protein LOC110452343 isoform X1	-	-	-	-	A0A210QJQ3_MIZYE	Uncharacterized protein
Chrormosome_9	MCH033524.1	-6.86758	0.017701	XP_021350008.1	nephrin-like	121225.PHUM427190-PA	Immunoglobulin I-set domain	PF00041.20	Fibronectin type III domain	A0A3L5TTY1_MYTGA	Uncharacterized protein
Chromosome_8	MCH031716.1	-6.86829	0.0213882	XP_021351331.1	nicastrin-like isoform X2	7739.XP_002605977.1	amyloid-beta formation	PF04389.16	Peptidase family M28	A0A210QS38_MIZYE	Nicastrin
Chromosome_5	MCH024198.1	-7.01964	0.0297748	ABU89802.2	nuclear receptor subfamily 1 G	6500.XP_005093075.1	Ligand binding domain of hormone receptors	PF00105.17	Zinc finger, C4 type two domains	B2X7S0_MYTGA	Nuclear receptor subfamily 1 G
Chromosome_3	MCH016852.1	-7.06702	0.00217056	XP_009054638.1	hypothetical protein LOTGIDRAFT_175370	-	-	-	-	V4BZT4_LOTGI	Uncharacterized protein
Chromosome_5	MCH023125.1	-7.13204	0.0235439	ETI35411.1	hypothetical protein F443_18246	4792.ETI35411	Major Facilitator Superfamily	PF07690.15	Major Facilitator Superfamily	A0A0G4HYD6_9ALVE	Uncharacterized protein
Chromosome_11	MCH007384.1	-7.22079	0.0243806	XP_011436329.1	PREDICTED: myosin-J heavy chain	-	-	-	-	K1RFV3_CRAGI	Uncharacterized protein
Chromosome_5	MCH024199.1	-7.61036	0.00228762	PFX24183.1	hypothetical protein AWC38_SpisGene11228	10224.XP_006811835.1	transcription regulator activity	PF12012.7	Domain of unknown function DUF3504	A0A2B4S565_STYPI	Uncharacterized protein
Chromosome_1	MCH002271.1	-7.74934	0.0428298	XP_021367390.1	mannose-P-dolichol utilization defect 1 protein homolog	9031.ENSGALP00000030961	PQ-loop repeat-containing protein 3	PF04193.13	PQ loop repeat	A0A210Q4H1_MIZYE	PQ-loop repeat-containing protein 3
Chromosome_4	MCH020314.1	-7.94905	0.00530737	-		-	-	-	-	-	-
Chromosome_4	MCH020995.1	-8.13087	0.0293778	-		-	-	-	-	-	-
Chromosome_14	MCH013288.1	-8.17104	0.0185076	XP_022333987.1	LOW QUALITY PROTEIN: tripartite motif-containing protein 5-like	10224.XP_002733628.1	zinc ion binding	PF01436.20	NHL repeat	-	-
Chromosome_3	MCH016269.1	-8.26859	0.0244189	OPL33156.1	hypothetical protein AM593_07053, partial	6500.XP_005110119.1	interferon-beta production	PF06739.10	Beta-propeller repeat	A0A3L5TTB0_MYTGA	Uncharacterized protein
Chromosome_4	MCH019727.1	-8.29973	0.000788605	XP_023221109.1	uncharacterized protein LOC111622884	244447.XP_008315008.1	Trichohyalin-like	-	-	A0A293LEY1_ORNER	Uncharacterized protein
Chromosome_14	MCH012451.1	-8.32303	0.00949644	OPL33113.1	hypothetical protein AM593_01139, partial	-	-	-	-	A0A3L5TT58_MYTGA	Uncharacterized protein
Chromosome_3	MCH018305.1	-8.62991	8.5217e-08	XP_022342673.1	hillarin-like	6500.XP_005107383.1	peptidase activity	-	-	K1QEN1_CRAGI	Kyphoscoliosis peptidase
Chrormosome_9	MCH033784.1	-8.72816	0.00514572	XP_011420009.1	PREDICTED: protein PML	7739.XP_002599817.1	zinc ion binding	PF01436.20	NHL repeat	K1QNG4_CRAGI	E3 ubiquitin-protein ligase TRIM33
Chrormosome_9	MCH032590.1	-8.76572	0.0222058	XP_011436637.1	PREDICTED: uncharacterized protein LOC105334778	6500.XP_005092334.1	-	PF00169.28	PH domain	A0A210PLZ9_MIZYE	Uncharacterized protein
Chromosome_6	MCH025796.1	-8.89602	0.00667589	OPL33423.1	hypothetical protein AM593_09985, partial	10224.XP_006818614.1	-	-	-	A0A3L5TU13_MYTGA	Uncharacterized protein
Chromosome_11	MCH005947.1	-8.92969	0.00225726	-		-	-	-	-	-	-
Chromosome_1	MCH000993.1	-9.17943	0.00744518	XP_022333362.1	F-box DNA helicase 1-like	7739.XP_002606557.1	DNA translocase activity	PF00646.32	F-box domain	A0A210PFR8_MIZYE	F-box only protein 18
Chromosome_10	MCH004917.1	-9.23128	0.0410908	XP_020277573.1	myophilin	7070.TC002925-PA	Belongs to the calponin family	PF00402.17	Calponin family repeat	A0A1B6H4F3_9HEMI	Transgelin
Chromosome_1	MCH001717.1	-9.54092	0.00837438	EKC21455.1	Tripartite motif-containing protein 3	7897.ENSLACP00000012141	zinc ion binding	PF00643.23	B-box zinc finger	K1PY58_CRAGI	Tripartite motif-containing protein 3
Chromosome_10	MCH004408.1	-9.81173	0.0428298	XP_022288708.1	growth arrest-specific protein 2-like isoform X5	7739.XP_002591870.1	growth arrest-specific	PF00307.30	Calponin homology CH domain	A0A210QJS4_MIZYE	Growth arrest-specific protein 2
Chromosome_2	MCH015579.1	-9.90094	0.0340637	XP_009054164.1	hypothetical protein LOTGIDRAFT_160711	-	-	-	-	V4ADM9_LOTGI	Uncharacterized protein
Chromosome_5	MCH022642.1	-10.0043	0.0462032	OWF54503.1	Rho GTPase-activating protein 190	6500.XP_005097825.1	establishment or maintenance of actin cytoskeleton polarity	PF00071.21	Ras family	A0A210R0F5_MIZYE	Rho GTPase-activating protein 190
Chromosome_11	MCH005590.1	-10.0074	0.0330634	-		-	-	-	-	-	-
Chromosome_6	MCH025967.1	-10.07	0.0242597	XP_021374886.1	homeobox protein Dlx6a-like	126957.SMAR003755-PA	sequence-specific DNA binding. It is involved with regulation of transcription, DNA-templated	PF00046.28	Homeobox domain	A0A210PUJ8_MIZYE	Homeotic protein distal-less
Chromosome_13	MCH011289.1	-10.3009	0.00380242	-		-	-	-	-	-	-
Chromosome_1	MCH002932.1	-10.4651	0.0366823	XP_011422800.1	PREDICTED: phospholipase A-2-activating protein	6500.XP_005104581.1	phospholipase A2 activator activity	PF00400.31	WD domain, G-beta repeat	K1R8S7_CRAGI	Phospholipase A-2-activating protein
Chromosome_12	MCH008238.1	-10.9693	0.0213261	XP_022294261.1	protocadherin Fat 4-like	6500.XP_005110973.1	Cadherin repeats.	-	-	K1R5W7_CRAGI	Cadherin-23
Chromosome_4	MCH020824.1	-11.2459	0.00568524	XP_021353739.1	H2.0-like homeobox protein isoform X2	10160.XP_004627003.1	negative regulation of T-helper 2 cell differentiation	PF00046.28	Homeobox domain	A0A210QNN9_MIZYE	H2.0-like homeobox protein
Chromosome_1	MCH001492.1	-11.8653	0.00907178	-		-	-	-	-	-	-
Chromosome_8	MCH030630.1	-12.1748	0.0221963	XP_021372191.1	MOG interacting and ectopic P-granules protein 1-like	6500.XP_005101313.1	Metal ion binding	-	-	A0A210R2C1_MIZYE	MOG interacting and ectopic P-granules protein 1
Chromosome_13	MCH009794.1	-12.2818	0.0407644	-		-	-	-	-	-	-
Chromosome_7	MCH028080.1	-13.096	0.0264349	-		-	-	-	-	-	-
Chromosome_10	MCH005004.1	-14.4103	0.0309657	OPL20257.1	inhibitor apoptosis, partial	9606.ENSP00000412957	apoptotic process	PF00653.20	Inhibitor of Apoptosis domain	A0A384T7F7_CRAHO	Apoptosis 1 inhibitor
Chromosome_6	MCH024497.1	-15.5828	0.000197253	-		-	-	-	-	-	-
Chromosome_6	MCH025739.1	-15.6126	0.00266339	EKC32884.1	Aquaporin-2	6412.HelroP185503	Belongs to the MIP aquaporin TC 1.A.8 family	PF00230.19	Major intrinsic protein	K1QP58_CRAGI	Aquaporin-2
Chromosome_11	MCH006622.1	-15.6804	0.01498	XP_022294481.1	peroxisomal NADH pyrophosphatase NUDT12-like	6500.XP_005094349.1	NAD+ diphosphatase activity	PF13606.5	Ankyrin repeat	K1QES1_CRAGI	Peroxisomal NADH pyrophosphatase NUDT12
Chromosome_1	MCH000992.1	-15.9127	0.0271833	XP_022321945.1	long chain fatty acid ligase	6500.XP_005106942.1	fatty acid metabolic process	PF00501.27	AMP-binding enzyme	K1QXW9_CRAGI	Acyl-CoA synthetase family member 2, mitochondrial
Chromosome_8	MCH030493.1	-16.5446	0.00724144	XP_011413410.2	regulator of G-protein signaling protein-like	7739.XP_002602443.1	regulator of G-protein signaling	PF00615.18	Regulator of G protein signaling domain	A0A210QN14_MIZYE	Regulator of G-protein signaling protein-like
Chromosome_12	MCH008665.1	-18.9539	0.00396766	OPL21964.1	hypothetical protein AM593_10827, partial	10224.XP_006825540.1	-	PF07647.16	SAM domain Sterile alpha motif	A0A3L5TRN9_MYTGA	Uncharacterized protein
Chromosome_3	MCH018210.1	-21.9081	0.0386697	XP_006813913.1	uncharacterized protein LOC102800947	10224.XP_006813913.1	thiol-dependent ubiquitin-specific protease activity	PF02338.18	OTU-like cysteine protease	A0A3M6TQQ8_9CNID	Uncharacterized protein
Chromosome_12	MCH008976.1	-23.6261	0.039808	XP_019924334.1	leucine-rich repeat-containing protein 15	7739.XP_002601381.1	TIR domain	PF01582.19	TIR domain	U5PYN6_CRAGI	Toll-like receptor 3
Chromosome_4	MCH019043.1	-23.8138	0.00553915	EKC22137.1	hypothetical protein CGI_10002730	6326.BUX.s01175.1	K02A2.6-like	PF00098.22	Zinc knuckle	K1PE45_CRAGI	Uncharacterized protein
Chromosome_1	MCH003165.1	-24.1544	0.0403354	-		7739.XP_002585636.1	tRNA 2'-phosphotransferase 1	PF01885.15	RNA 2'-phosphotransferase, Tpt1 / KptA family	-	-
Chromosome_10	MCH003442.1	-26.5486	0.0299334	OPL32885.1	hypothetical protein AM593_10003, partial	316067.Geob_3308	IgGFc binding protein	PF17517.1	IgGFc binding protein	A0A3L5TSG0_MYTGA	Uncharacterized protein
Chromosome_1	MCH000114.1	-30.5328	0.000911378	XP_021345243.1	protein O-linked-mannose acetylglucosaminyltransferase	136037.KDR22711	Interleukin-like EMT inducer	PF15711.4	Interleukin-like EMT inducer	V4AMT2_LOTGI	Uncharacterized protein
Chrormosome_9	MCH033594.1	-37.9779	0.0139353	XP_011455426.1	hillarin	6500.XP_005107641.1	peptidase activity	-	-	K1R0P1_CRAGI	Kyphoscoliosis peptidase
Chromosome_10	MCH004849.1	-39	2.83746e-08	XP_009026668.1	hypothetical protein HELRODRAFT_193608	6412.HelroP193608	HEPN domain	PF05168.13	HEPN domain	T1FV64_HELRO	Uncharacterized protein
Chromosome_12	MCH009251.1	-44.5444	0.0241814	XP_002585874.1	hypothetical protein BRAFLDRAFT_110974	-	-	-	-	C4A001_BRAFL	Uncharacterized protein
Chromosome_3	MCH017866.1	-54.4969	0.00317184	XP_021372906.1	uncharacterized protein LOC110462954	-	-	-	-	-	-
Chromosome_10	MCH003374.1	-58.6614	0.00672054	XP_022316782.1	tripartite motif-containing protein 45-like	7739.XP_002591782.1	zinc ion binding	PF00643.23	B-box zinc finger	K1QSF4_CRAGI	Tripartite motif-containing protein 56

## Sheet: 153 TCo vs ACo (258)
Chromosome	Name	Fold change	FDR p-value	NR(des) ID	NR(des) Name	eggNOG ID	eggNOG Name	pfam ID	pfam Name	SwissProt(des) ID	SwissProt(des) Name
Chromosome_2	MCH015136.1	137.359	0.0444904	-	-	-	-	-	-	-	-
Chromosome_3	MCH016307.1	39.1736	0.000792187	-	-	10224.XP_006822956.1	Coagulation factor 5/8 C-terminal domain, discoidin domain	-	-	-	-
Chromosome_7	MCH029407.1	30.3968	0.00354737	-	-	-	-	-	-	-	-
Chromosome_2	MCH014593.1	22.928	0.00816208	XP_011447428.1	complement C1q-like protein 4	7994.ENSAMXP00000007302	Complement component C1q domain.	PF00386.20	C1q domain	K1Q0A5_CRAGI	Complement C1q-like protein 4
Chromosome_7	MCH027699.1	17.1186	0.023282	EKC18738.1	Maternal protein exuperantia-1	7955.ENSDARP00000124702	zinc ion binding	PF03104.18	DNA polymerase family B, exonuclease domain	K1PBA7_CRAGI	Maternal protein exuperantia-1
Chromosome_6	MCH025331.1	14.5059	0.0053347	XP_022325980.1	NF-kappa-B-repressing factor-like	6412.HelroP176284	nucleic acid binding	PF01585.22	G-patch domain	K1QD27_CRAGI	NF-kappa-B-repressing factor
Chromosome_2	MCH013756.1	12.2829	0.0208389	OPL21485.1	hypothetical protein AM593_06588, partial	400682.PAC_15712971	zinc ion binding	PF00643.23	B-box zinc finger	-	-
Chromosome_7	MCH027090.1	12.1136	0.021606	OPL20961.1	ankyrin 54 repeat domain-containing protein, partial	7739.XP_002593795.1	Ribonuclease H protein	PF16095.4	C-terminal of Roc, COR, domain	A0A3L5TV12_MYTGA	Neuralized pats1
Chromosome_12	MCH009101.1	9.60919	0.030336	AAQ83892.1	interferon gamma-inducible protein 30	6500.XP_005107684.1	antigen processing and presentation of antigen via MHC class I	PF02199.14	Saposin A-type domain	Q6WMS9_BRABE	Interferon gamma-inducible protein 30
Chromosome_7	MCH029447.1	9.16685	0.0435532	XP_011434087.1	uncharacterized protein LOC105333005 isoform X1	6500.XP_005107229.1	enzyme binding	PF02759.18	RUN domain	K1PVI1_CRAGI	Iporin
Chromosome_10	MCH004388.1	8.52671	0.0101195	XP_022292127.1	bromodomain and WD repeat-containing protein 3-like isoform X2	6500.XP_005104695.1	regulation of cell shape	PF12894.6	Anaphase-promoting complex subunit 4 WD40 domain	K1RCW7_CRAGI	Bromodomain and WD repeat-containing protein 1
Chromosome_1	MCH000598.1	8.32022	0.00335229	RUS70358.1	hypothetical protein EGW08_021884	6500.XP_005108545.1	-	-	-	W4XWK7_STRPU	Uncharacterized protein
Chromosome_13	MCH009994.1	7.75536	0.000259618	-	-	-	-	-	-	-	-
Chromosome_4	MCH020555.1	7.63275	0.013884	-	-	-	-	-	-	V4AI04_LOTGI	Uncharacterized protein
Chromosome_4	MCH020234.1	7.30522	0.0223013	-	-	-	-	-	-	-	-
Chromosome_3	MCH018585.1	7.06138	0.000797246	XP_011443438.1	uncharacterized protein LOC105339559	10224.XP_006813517.1	-	-	-	K1QYH7_CRAGI	Uncharacterized protein
Chromosome_12	MCH008453.1	6.90574	0.030336	-	-	-	-	PF01391.17	Collagen triple helix repeat 20 copies	-	-
Chromosome_11	MCH005889.1	6.81095	0.0494324	XP_021371939.1	beta-1,4-galactosyltransferase 7-like	69293.ENSGACP00000021608	Xylosylprotein beta 1,4-galactosyltransferase I	PF13733.5	N-terminal region of glycosyl transferase group 7	A0A210PYD1_MIZYE	Beta-1,4-galactosyltransferase 7
Chrormosome_9	MCH033294.1	6.49648	0.0378229	AKS48166.1	tyrosinase-like protein-1, partial	6326.BUX.s01063.17	Common central domain of tyrosinase	PF00264.19	Common central domain of tyrosinase	A0A0K0YB13_MYTCO	Tyrosinase-like protein-1
Chromosome_6	MCH025593.1	6.42731	0.0272173	XP_022311936.1	uncharacterized protein LOC111117147	45351.EDO33434	-	-	-	A0A1S3J1V0_LINUN	uncharacterized protein LOC106169495
Chromosome_4	MCH019839.1	6.17604	0.0274774	Q964E3.1	Actin, cytoplasmic, intermediate form	45351.EDO38520	ATP binding	PF00022.18	Actin	G1EDZ7_MERMT	Beta-actin
Chromosome_1	MCH001618.1	5.77047	0.0133946	-	-	-	-	-	-	-	-
Chromosome_5	MCH022353.1	5.52632	0.000216686	XP_009054638.1	hypothetical protein LOTGIDRAFT_175370	-	-	-	-	V4BZT4_LOTGI	Uncharacterized protein
Chromosome_7	MCH028945.1	5.46377	0.0378229	XP_002598306.1	hypothetical protein BRAFLDRAFT_69659	7739.XP_002587794.1	protein propionyltransferase activity	-	-	W4Y1T6_STRPU	Uncharacterized protein
Chromosome_2	MCH015615.1	5.45691	0.0463297	XP_019918508.1	PREDICTED: uncharacterized protein LOC109617304	7668.SPU_009667-tr	-	-	-	W4Y1T6_STRPU	Uncharacterized protein
Chromosome_4	MCH020387.1	5.44728	9.24112e-07	XP_021344992.1	protein FAM124A-like, partial	6500.XP_005108969.1	family with sequence similarity	PF15067.5	FAM124 family	K1QKB0_CRAGI	Uncharacterized protein
Chromosome_11	MCH006853.1	5.28207	0.0136409	XP_011676614.1	PREDICTED: uncharacterized protein LOC105444288	6500.XP_005098520.1	ISXO2-like transposase domain	PF12762.6	ISXO2-like transposase domain	W4XJS0_STRPU	Uncharacterized protein
Chromosome_11	MCH007066.1	5.26625	0.013653	XP_021378634.1	E3 ubiquitin-protein ligase RNF103-like	6500.XP_005100405.1	ubiquitin-protein transferase activity	-	-	A0A210PP50_MIZYE	E3 ubiquitin-protein ligase
Chromosome_14	MCH011776.1	5.13571	0.0246302	AJQ21508.1	fibrinogen-related protein 12	10224.XP_002740400.1	Fibrinogen-related domains	PF00147.17	Fibrinogen beta and gamma chains, C-terminal globular domain	A0A0C5PW19_MYTGA	Fibrinogen-related protein 12
Chromosome_7	MCH029192.1	4.93299	0.0344794	-	-	-	-	-	-	-	-
Chrormosome_9	MCH033640.1	4.84759	0.0463297	-	-	-	-	-	-	-	-
Chromosome_12	MCH008806.1	4.79693	0.00307105	XP_011455515.1	PREDICTED: uncharacterized protein LOC105347950 isoform X1	51511.ENSCSAVP00000014892	Lytic polysaccharide mono-oxygenase, cellulose-degrading	PF03067.14	Lytic polysaccharide mono-oxygenase, cellulose-degrading	K1RNN3_CRAGI	Uncharacterized protein
Chromosome_8	MCH031992.1	4.78514	0.0351913	-	-	-	-	-	-	K1R2T4_CRAGI	Uncharacterized protein
Chromosome_6	MCH026030.1	4.6542	0.00475947	XP_022286382.1	uncharacterized protein LOC111099230 isoform X2	6500.XP_005108912.1	spectrin binding	PF00644.19	Poly ADP-ribose polymerase catalytic domain	K1PDC3_CRAGI	Poly [ADP-ribose] polymerase
Chromosome_4	MCH019425.1	4.56567	0.00364964	XP_019918163.1	PREDICTED: uncharacterized protein LOC109617204 isoform X1	7668.SPU_001413-tr	-	PF00098.22	Zinc knuckle	A0A210QMH8_MIZYE	Uncharacterized protein
Chromosome_5	MCH022698.1	4.53383	0.0298208	-	-	7668.SPU_013797-tr	Myb/SANT-like DNA-binding domain	PF13837.5	Myb/SANT-like DNA-binding domain	-	-
Chromosome_13	MCH011146.1	4.52028	0.0366455	XP_011437762.1	PREDICTED: uncharacterized protein LOC105335530	7668.SPU_027931-tr	-	-	-	W4ZIB7_STRPU	Uncharacterized protein
Chromosome_1	MCH001084.1	4.43735	0.000149828	EKC41613.1	GTPase IMAP family member 4	8496.XP_006278857.1	AIG1 family	PF04548.15	AIG1 family	K1R780_CRAGI	GTPase IMAP family member 4
Chromosome_12	MCH009232.1	4.3897	4.05811e-05	OPL21362.1	leucine-rich 2 repeat serine threonine-protein kinase, partial	7739.XP_002588371.1	Tetratricopeptide repeat	PF08477.12	Ras of Complex, Roc, domain of DAPkinase	A0A3L5TQA1_MYTGA	Leucine-rich 2 repeat serine threonine-protein kinase
Chromosome_8	MCH030240.1	4.38443	0.0309311	XP_021347956.1	uncharacterized protein LOC110446932	7897.ENSLACP00000003291	binding of sperm to zona pellucida	PF00024.25	PAN domain	A0A210R613_MIZYE	IgGFc-binding protein
Chromosome_5	MCH023345.1	4.35759	0.0118889	-	-	-	-	-	-	-	-
Chromosome_5	MCH024096.1	4.33501	0.0053109	-	-	400682.PAC_15728601	zinc ion binding	-	-	-	-
Chrormosome_9	MCH032191.1	4.31174	0.0331123	XP_021374439.1	uncharacterized protein LOC110463862 isoform X1	-	-	-	-	-	-
Chrormosome_9	MCH034148.1	4.24168	0.0392227	XP_020629946.1	uncharacterized protein LOC110067018	7029.ACYPI46812-PA	K02A2.6-like	PF00665.25	Integrase core domain	A0A0J7KL88_LASNI	Krab-a domain-containing protein
Chromosome_6	MCH026313.1	4.18741	0.0461311	XP_011453090.1	PREDICTED: kelch-like protein 24	6500.XP_005095882.1	regulation of kainate selective glutamate receptor activity	PF13418.5	Galactose oxidase, central domain	A0A210R103_MIZYE	Kelch-like protein 24
Chromosome_8	MCH031894.1	4.18579	0.00283854	XP_021352717.1	sodium-dependent noradrenaline transporter-like	-	-	-	-	A0A210QQ43_MIZYE	Transporter
Chromosome_3	MCH018622.1	4.1705	0.0200031	EKC19253.1	hypothetical protein CGI_10009106	10224.XP_006815542.1	-	-	-	K1PCK7_CRAGI	Uncharacterized protein
Chromosome_3	MCH016146.1	4.16846	0.00994457	EKC30257.1	Protein deltex-4	69293.ENSGACP00000015799	Deltex 1, E3 ubiquitin ligase	PF02825.19	WWE domain	K1Q1B7_CRAGI	Protein deltex-4
Chromosome_12	MCH008851.1	4.07378	0.0446555	XP_013380206.1	unconventional myosin-Vb	-	-	-	-	A0A1S3H413_LINUN	unconventional myosin-Vb
Chromosome_7	MCH027233.1	4.00453	0.00216952	-	-	-	-	-	-	-	-
Chromosome_3	MCH017771.1	-108.625	4.24723e-05	XP_021357167.1	solute carrier family 46 member 3-like	10224.XP_006812959.1	transmembrane transport	PF07690.15	Major Facilitator Superfamily	A0A210QJ59_MIZYE	Solute carrier family 46 member 3
Chrormosome_9	MCH033811.1	-96.5149	0.00162585	OPL20729.1	hypothetical protein AM593_09521, partial	-	-	-	-	-	-
Chromosome_2	MCH014167.1	-43.7417	0.00357	XP_011444704.1	peptidyl-prolyl cis-trans isomerase D isoform X1	45351.EDO41747	Peptidyl-prolyl cis-trans isomerase	PF00160.20	Cyclophilin type peptidyl-prolyl cis-trans isomerase/CLD	K1QXK7_CRAGI	40 kDa peptidyl-prolyl cis-trans isomerase
Chromosome_4	MCH019531.1	-43.2935	0.0120882	XP_021370310.1	uncharacterized protein LOC110461241	10224.XP_002731347.1	Mab-21	PF01753.17	MYND finger	A0A210Q3C1_MIZYE	Cyclic GMP-AMP synthase
Chromosome_12	MCH008293.1	-34.1386	0.0346763	-	-	59894.ENSFALP00000014062	Protein tyrosine phosphatase, receptor type S	PF00041.20	Fibronectin type III domain	-	-
Chromosome_7	MCH029089.1	-28.7982	0.00233118	OWF44506.1	GTPase IMAP family member 7	38654.XP_006034625.1	AIG1 family	PF04548.15	AIG1 family	A0A210Q6Z7_MIZYE	GTPase IMAP family member 7
Chromosome_5	MCH022781.1	-28.7824	0.0263298	-	-	-	-	-	-	-	-
Chrormosome_9	MCH034174.1	-28.7118	0.0392227	OPL33663.1	hypothetical protein AM593_02374, partial	-	-	-	-	A0A3L5TUQ8_MYTGA	Uncharacterized protein
Chromosome_2	MCH014606.1	-24.6769	0.0482581	XP_013385709.1	periodic tryptophan protein 2 homolog	28737.XP_006894116.1	Periodic tryptophan protein 2 homolog	PF00400.31	WD domain, G-beta repeat	A0A1S3HL23_LINUN	periodic tryptophan protein 2 homolog
Chromosome_5	MCH023306.1	-22.6142	0.0306591	XP_011445537.1	late secretory pathway protein AVL9 homolog	10224.XP_006822126.1	cell migration	PF09794.8	Transport protein Avl9	A0A210PVG1_MIZYE	Late secretory pathway protein AVL9-like
Chromosome_3	MCH018465.1	-20.9569	0.00629792	XP_021373097.1	nuclear factor of activated T-cells 5-like, partial	10029.XP_007624077.1	Carbonic anhydrase 14	PF00194.20	Eukaryotic-type carbonic anhydrase	A0A210PWV2_MIZYE	Carbonic anhydrase 2
Chromosome_4	MCH021322.1	-20.2296	0.0295084	-	-	-	-	-	-	-	-
Chrormosome_9	MCH032954.1	-18.4983	0.000143668	XP_021375217.1	carboxylesterase 1C-like	7739.XP_002586947.1	neurexin family protein binding	PF07859.12	alpha/beta hydrolase fold	A0A210PU25_MIZYE	Carboxylic ester hydrolase
Chromosome_10	MCH003262.1	-18.4717	0.0016532	EKC32012.1	Ankyrin-1	1121447.JONL01000005_gene1668	Restriction endonuclease	PF00023.29	Ankyrin repeat	K1Q5X8_CRAGI	Ankyrin-1
Chrormosome_9	MCH032727.1	-18.199	0.00257726	EKC27342.1	hypothetical protein CGI_10010366	-	-	-	-	K1PSV8_CRAGI	Uncharacterized protein
Chromosome_4	MCH019286.1	-16.2314	0.00567887	-	-	-	-	-	-	-	-
Chromosome_1	MCH000313.1	-16.2171	0.0229306	-	-	7213.XP_004524168.1	involved with signal transduction	-	-	-	-
Chromosome_11	MCH007283.1	-15.8478	0.000899996	EKC17197.1	hypothetical protein CGI_10001744	7668.SPU_016928-tr	Ankyrin repeats many copies	-	-	K1P0H4_CRAGI	Uncharacterized protein
Chromosome_6	MCH026761.1	-14.1984	0.0421304	XP_009054164.1	hypothetical protein LOTGIDRAFT_160711	-	-	-	-	V4ADM9_LOTGI	Uncharacterized protein
Chromosome_6	MCH026984.1	-14.1532	0.0103186	XP_022326523.1	uncharacterized protein LOC111126294	7070.TC010285-PA	-	-	-	K1RY25_CRAGI	Uncharacterized protein
Chromosome_4	MCH021240.1	-13.9996	0.0401784	XP_011439680.1	ser/thre-protein phosphatase 6 regulatory ankyrin repeat	6500.XP_005094681.1	Ankyrin repeat	PF13606.5	Ankyrin repeat	K1RGE8_CRAGI	Ankyrin-3
Chromosome_12	MCH009592.1	-13.3875	0.0318541	-	-	-	-	-	-	-	-
Chromosome_13	MCH011002.1	-12.8932	0.0444904	EKC18547.1	Putative tyrosinase-like protein tyr-3	31234.CRE04649	Common central domain of tyrosinase	PF00264.19	Common central domain of tyrosinase	A0A210R2J5_MIZYE	Tyrosinase-like protein 1
Chromosome_10	MCH005235.1	-12.5181	0.00452042	XP_011422182.1	toll-like receptor 4	10224.XP_002732817.2	involved with signal transduction	PF01582.19	TIR domain	A0A210QLX7_MIZYE	Toll-like receptor 2 type-1
Chromosome_3	MCH017717.1	-12.5056	0.00224672	XP_022244846.1	uncharacterized protein LOC111086415	269797.Mbar_A3708	tetratricopeptide	PF01753.17	MYND finger	A0A2B4R6K2_STYPI	Hsp70-Hsp90 organizing protein 1
Chromosome_13	MCH010077.1	-12.0906	0.0331418	-	-	-	-	-	-	-	-
Chromosome_3	MCH016642.1	-12.0667	0.0026317	OWF53114.1	hypothetical protein KP79_PYT00537	-	-	-	-	A0A210QWL1_MIZYE	Uncharacterized protein
Chromosome_2	MCH014704.1	-12.0513	0.0104006	OPL21752.1	transcription 1-beta intermediary factor, partial	10224.XP_006822982.1	zinc ion binding	PF00643.23	B-box zinc finger	A0A3L5TRK4_MYTGA	Transcription 1-beta intermediary factor
Chromosome_11	MCH005533.1	-11.3105	0.00423211	-	-	-	-	PF00619.20	Caspase recruitment domain	-	-
Chromosome_7	MCH029783.1	-11.2946	4.52604e-05	-	-	-	-	-	-	-	-
Chromosome_8	MCH030108.1	-11.2917	0.00560319	XP_021343891.1	nucleolar protein 9-like isoform X1	6500.XP_005102065.1	RNA binding	PF00806.18	Pumilio-family RNA binding repeat	A0A210PE21_MIZYE	Nucleolar protein 9
Chromosome_12	MCH008687.1	-11.2624	0.00988726	XP_020381303.1	LOW QUALITY PROTEIN: uncharacterized protein LOC109925802	28583.AMAG_03096T0	Allomyces macrogynus ATCC 38327	-	-	A0A2B4S498_STYPI	Uncharacterized protein
Chromosome_5	MCH023638.1	-11.2294	0.032959	-	-	-	-	-	-	-	-
Chromosome_2	MCH014932.1	-11.2283	0.0263298	XP_022325535.1	LOW QUALITY PROTEIN: protein diaphanous homolog 2-like	6500.XP_005109916.1	Rho GTPase binding	-	-	K1PNS7_CRAGI	Acyl-CoA synthetase family member 4
Chromosome_11	MCH005941.1	-10.9726	0.00560319	XP_022329996.1	uncharacterized protein LOC111128586	8496.XP_006270194.1	-	-	-	A0A210Q712_MIZYE	Uncharacterized protein
Chromosome_1	MCH001853.1	-10.641	0.0235809	OPL20595.1	hypothetical protein AM593_06553, partial	-	-	-	-	-	-
Chromosome_1	MCH002118.1	-10.3036	0.00107023	XP_021362289.1	serine-enriched protein-like	12957.ACEP25247-PA	BTB And C-terminal Kelch	PF00651.30	BTB/POZ domain	A0A210QBQ1_MIZYE	Serine-enriched protein
Chromosome_4	MCH021212.1	-10.2388	0.0140855	XP_021363823.1	E3 ubiquitin/ISG15 ligase TRIM25-like	10224.XP_002735871.1	Tripartite motif-containing protein	-	-	K1R1I6_CRAGI	Uncharacterized protein
Chromosome_14	MCH012207.1	-10.1203	0.0223013	XP_021368649.1	very long-chain acyl-CoA synthetase-like	6500.XP_005113163.1	Solute carrier family 27 Fatty acid transporter member	PF00501.27	AMP-binding enzyme	K1RDJ5_CRAGI	Very long-chain acyl-CoA synthetase
Chromosome_6	MCH025896.1	-10.0103	0.0497651	-	-	-	-	-	-	-	-
Chromosome_7	MCH029609.1	-9.68177	0.0053347	-	-	-	-	-	-	-	-
Chromosome_6	MCH025073.1	-9.23949	0.000384621	-	-	-	-	-	-	-	-
Chromosome_7	MCH028083.1	-8.98432	0.0293172	-	-	-	-	-	-	-	-
Chromosome_14	MCH013031.1	-8.95309	0.0395836	OPL33341.1	hypothetical protein AM593_04206, partial	-	-	-	-	A0A3L5TRE7_MYTGA	Uncharacterized protein
Chromosome_7	MCH027211.1	-8.58425	0.0253353	EKC36681.1	Hemicentin-1	7739.XP_002589540.1	sensory perception of sound	PF17517.1	IgGFc binding protein	K1RQN7_CRAGI	Hemicentin-1
Chromosome_8	MCH031717.1	-8.53306	0.00509218	OPL21313.1	hypothetical protein AM593_10473, partial	7739.XP_002609384.1	thiol-dependent ubiquitin-specific protease activity	PF02338.18	OTU-like cysteine protease	A0A3L5TQ43_MYTGA	Uncharacterized protein
Chromosome_2	MCH014458.1	-8.03586	0.0169824	XP_021366148.1	protein inturned-like isoform X2	-	-	-	-	A0A210Q652_MIZYE	Protein inturned
Chromosome_6	MCH024883.1	-7.61385	0.0192807	-	-	-	-	PF01436.20	NHL repeat	-	-
Chromosome_10	MCH004522.1	-7.58056	0.00788581	OWF42278.1	hypothetical protein KP79_PYT16455	6500.XP_005099846.1	Helicase associated domain HA2 Add an annotation	PF00270.28	DEAD/DEAH box helicase	A0A210Q0M4_MIZYE	Uncharacterized protein
Chrormosome_9	MCH032953.1	-7.50946	0.0200031	XP_011418747.1	PREDICTED: zinc finger homeobox protein 4 isoform X2	6500.XP_005092581.1	actinin binding	PF00595.23	PDZ domain, also known as DHR or GLGF	K1PNF3_CRAGI	LIM domain-binding protein 3
Chromosome_2	MCH013815.1	-7.30436	0.0262003	XP_021366171.1	uncharacterized protein LOC110458668	6500.XP_005095585.1	C-terminal of Roc, COR, domain	PF00071.21	Ras family	K1QX07_CRAGI	Putative serine/threonine-protein kinase pats1
Chromosome_11	MCH006326.1	-7.13341	0.015629	-	-	-	-	-	-	-	-
Chromosome_13	MCH009813.1	-7.05119	0.0421304	XP_011454301.1	PREDICTED: MAGUK p55 subfamily member 6-like	6500.XP_005096273.1	PDZ domain binding	PF00018.27	SH3 domain	A0A210PIW9_MIZYE	MAGUK p55 subfamily member 2
Chromosome_10	MCH004157.1	-7.03993	0.0392227	OPL32814.1	hypothetical protein AM593_07233, partial	8083.ENSXMAP00000018870	Complement C1q tumor necrosis factor-related protein 5	PF00386.20	C1q domain	A0A3L5TSE5_MYTGA	Uncharacterized protein
Chromosome_5	MCH022615.1	-6.89644	0.00931759	-	-	-	-	PF00096.25	Zinc finger, C2H2 type	-	-
Chromosome_2	MCH014658.1	-6.74687	0.0366455	-	-	-	-	-	-	-	-
Chromosome_2	MCH013749.1	-6.73196	0.0298911	XP_021372636.1	degenerin-like protein del-10	6500.XP_005098169.1	Amiloride-sensitive sodium channel	PF00858.23	Amiloride-sensitive sodium channel	A0A210PXP9_MIZYE	Acid-sensing ion channel 2
Chromosome_3	MCH017106.1	-6.70737	0.0444904	XP_001632741.1	predicted protein	45351.EDO40678	-	-	-	A7S6L8_NEMVE	Predicted protein
Chromosome_10	MCH003699.1	-6.67289	0.0263298	XP_021349293.1	E3 UFM1-protein ligase 1-like	6500.XP_005093191.1	ligase 1	PF09743.8	E3 UFM1-protein ligase 1	A0A210QUX3_MIZYE	E3 UFM1-protein ligase 1
Chromosome_10	MCH004919.1	-6.63868	0.0488882	XP_011444161.1	PREDICTED: uncharacterized protein LOC105340029	42254.XP_004604870.1	Baculoviral IAP	PF13920.5	Zinc finger, C3HC4 type RING finger	A0A3L5TQ66_MYTGA	Uncharacterized protein
Chromosome_8	MCH030679.1	-6.52467	0.0356379	NP_954525.1	tubulin beta-4B chain	10042.XP_006981120.1	Tubulin	PF10644.8	Misato Segment II tubulin-like domain	A0A1W2WKR4_CIOIN	Tubulin beta chain
Chromosome_7	MCH028596.1	-6.37393	0.000993953	KXJ21074.1	Coadhesin	6087.XP_004208364.1	coreceptor activity involved in Wnt signaling pathway	PF00090.18	Thrombospondin type 1 domain	A0A2R2MNJ4_LINUN	uncharacterized protein LOC106153735 isoform X5
Chromosome_13	MCH010958.1	-6.33768	0.0392527	-	-	-	-	-	-	-	-
Chromosome_5	MCH022979.1	-6.30163	0.0337638	OPL21685.1	hypothetical protein AM593_00152, partial	6500.XP_005093075.1	Ligand binding domain of hormone receptors	PF00105.17	Zinc finger, C4 type two domains	A0A3L5TR90_MYTGA	Uncharacterized protein
Chromosome_10	MCH004181.1	-6.25121	0.0270059	XP_011421224.1	activating molecule in BECN1-regulated autophagy protein 1	10224.XP_006816812.1	Activating molecule in BECN1-regulated autophagy protein	-	-	K1QU33_CRAGI	Activating molecule in BECN1-regulated autophagy
Chromosome_6	MCH024760.1	-6.2029	0.0137515	-	-	-	-	-	-	-	-
Chromosome_12	MCH008695.1	-6.14516	0.0439609	-	-	-	-	-	-	-	-
Chromosome_11	MCH006854.1	-5.85894	0.0299326	XP_022307698.1	uncharacterized protein LOC111113701	7668.SPU_013984-tr	hydrolase activity, acting on ester bonds	-	-	A0A1S3JRU8_LINUN	uncharacterized protein LOC106175329
Chromosome_11	MCH005767.1	-5.77588	0.0255796	XP_011447515.1	probable E3 ubiquitin-protein ligase HECTD2 isoform X1	6500.XP_005099437.1	ubiquitin-protein transferase activity	-	-	V4BVM7_LOTGI	Uncharacterized protein
Chromosome_14	MCH013523.1	-5.70019	0.00107023	XP_011430537.1	PREDICTED: uncharacterized protein LOC105330513	-	-	-	-	-	-
Chromosome_11	MCH006159.1	-5.29896	0.0331123	XP_021348782.1	uncharacterized protein LOC110447404	7739.XP_002588043.1	-	-	-	A0A210R729_MIZYE	Uncharacterized protein
Chromosome_1	MCH002447.1	-5.17197	0.0460966	XP_019924609.1	PREDICTED: COBW domain-containing protein 1-like isoform X2	6500.XP_005105880.1	COBW domain-containing protein	PF02492.18	CobW/HypB/UreG, nucleotide-binding domain	A0A210PNU3_MIZYE	COBW domain-containing protein 1
Chromosome_7	MCH028074.1	-5.16516	0.0129371	-	-	-	-	-	-	-	-
Chromosome_10	MCH005103.1	-5.15135	0.0435532	OPL33555.1	hypothetical protein AM593_04533, partial	-	-	-	-	A0A3L5TUG1_MYTGA	Uncharacterized protein
Chromosome_3	MCH016992.1	-5.1457	0.0331123	XP_011417315.2	PREDICTED: uncharacterized protein LOC105320884	7739.XP_002597968.1	-	-	-	K1R1E3_CRAGI	Uncharacterized protein
Chromosome_13	MCH009998.1	-5.13619	0.00335229	EKC27657.1	Microtubule-actin cross-linking factor 1, isoforms 1/2/3/5, partial	6500.XP_005100348.1	Microtubule-actin cross-linking factor 1	PF00435.20	Spectrin repeat	K1PTR6_CRAGI	Microtubule-actin cross-linking factor 1
Chromosome_6	MCH025394.1	-5.07337	0.0004613	XP_021340651.1	uncharacterized protein LOC110441740	866546.EPY52583	SAGA complex histone acetyltransferase	PF00439.24	Bromodomain	A0A210PIT9_MIZYE	Bromodomain adjacent to zinc finger domain protein 2B
Chromosome_7	MCH028715.1	-4.97817	0.0336357	OPL33835.1	hypothetical protein AM593_00260, partial	-	-	-	-	A0A3L5TWV9_MYTGA	Uncharacterized protein
Chromosome_4	MCH020722.1	-4.97603	0.0200031	OPL33555.1	hypothetical protein AM593_04533, partial	10224.XP_006823704.1	E3 ubiquitin-protein ligase TRIM71-like	-	-	A0A3L5TUG1_MYTGA	Uncharacterized protein
Chromosome_11	MCH006626.1	-4.91371	0.0494324	XP_021350824.1	uncharacterized protein LOC110448740	6500.XP_005090449.1	cell wall polysaccharide biosynthetic process	PF03142.14	Chitin synthase	A0A210QSJ3_MIZYE	Chitin synthase 8
Chromosome_13	MCH009999.1	-4.90213	0.0314211	XP_021379983.1	beta-1,3-galactosyltransferase 5-like	7668.SPU_009372-tr	glucosaminylgalactosylglucosylceramide beta-galactosyltransferase	PF01762.20	Galactosyltransferase	A0A210PM97_MIZYE	Hexosyltransferase
Chromosome_7	MCH029782.1	-4.89286	0.000185401	XP_019634983.1	PREDICTED: uncharacterized protein LOC109477971	-	-	PF00098.22	Zinc knuckle	K1R5K8_CRAGI	Uncharacterized protein
Chromosome_14	MCH013268.1	-4.79132	0.0130447	XP_011422716.1	PREDICTED: uncharacterized protein LOC105325044	-	-	-	-	A0A210PV03_MIZYE	Uncharacterized protein
Chromosome_7	MCH027509.1	-4.7641	0.0101195	-	-	-	-	-	-	-	-
Chromosome_1	MCH000585.1	-4.70353	0.00455036	XP_021364303.1	uncharacterized protein LOC110457383	7719.XP_009857689.1	Taurine catabolism dioxygenase TauD, TfdA family	PF00059.20	Lectin C-type domain	A0A210Q8X2_MIZYE	Mannose-binding protein C
Chromosome_5	MCH021877.1	-4.66079	0.000993953	OPL21165.1	hypothetical protein AM593_06793, partial	-	-	PF00335.19	Tetraspanin family	-	-
Chromosome_1	MCH001895.1	-4.61814	0.0373655	-	-	-	-	-	-	-	-
Chromosome_4	MCH018894.1	-4.61253	0.0286995	XP_011677077.1	RNA-directed DNA polymerase from mobile element jockey-like	7668.SPU_017677-tr	Reverse transcriptase RNA-dependent DNA polymerase	-	-	W4YPF0_STRPU	Uncharacterized protein
Chromosome_12	MCH008346.1	-4.58909	0.0113045	EKC30961.1	hypothetical protein CGI_10019761	72228.T5A8M6	Zinc finger, C2H2 type	-	-	K1RA86_CRAGI	Uncharacterized protein
Chromosome_8	MCH031280.1	-4.48208	0.0248631	XP_022327356.1	uncharacterized protein LOC111126788 isoform X1	10224.XP_006823602.1	Histone-lysine N-methyltransferase	-	-	K1PT87_CRAGI	Histone-lysine N-methyltransferase MLL4
Chromosome_13	MCH010559.1	-4.44642	0.000993953	AKI87982.1	byssal tyrosinase-like protein-1 precursor	135651.CBN25136	Common central domain of tyrosinase	PF00264.19	Common central domain of tyrosinase	A0A0G2YLH0_MYTCO	Byssal tyrosinase-like protein-1
Chromosome_11	MCH005837.1	-4.4303	7.32495e-05	OPL33529.1	programmed 7 cell death protein, partial	10224.XP_006815409.1	-	PF10551.8	MULE transposase domain	A0A3L5TVG7_MYTGA	Programmed 7 cell death protein
Chromosome_13	MCH010598.1	-4.42307	0.00677649	XP_021369206.1	carbohydrate sulfotransferase 5-like isoform X1	6500.XP_005098636.1	Belongs to the sulfotransferase 1 family	PF13469.5	Sulfotransferase family	A0A210Q2A5_MIZYE	Carbohydrate sulfotransferase 3
Chromosome_11	MCH005582.1	-4.33948	0.0444904	-	-	-	-	-	-	-	-
Chromosome_8	MCH030793.1	-4.31128	0.0354614	OPL32963.1	hypothetical protein AM593_00240, partial	-	-	-	-	A0A3L5TSR2_MYTGA	Uncharacterized protein
Chromosome_1	MCH000639.1	-4.27433	0.0118959	WP_088244663.1	NAD-dependent epimerase/dehydratase family protein	765952.PUV_01380	Polysaccharide biosynthesis protein	PF02719.14	Polysaccharide biosynthesis protein	A0A0L0FKL4_9EUKA	Uncharacterized protein
Chromosome_4	MCH020272.1	-4.26225	0.0198337	XP_021346906.1	monocarboxylate transporter 5-like	7460.GB46918-PA	Major Facilitator Superfamily	PF07690.15	Major Facilitator Superfamily	A0A210QXZ3_MIZYE	Monocarboxylate transporter 5
Chromosome_12	MCH009432.1	-4.21367	4.23062e-06	-	-	-	-	-	-	-	-
Chrormosome_9	MCH032319.1	-4.18474	0.0253915	XP_022304701.1	uncharacterized protein LOC111111831	7668.SPU_023615-tr	detection of mechanical stimulus	PF01825.20	GPCR proteolysis site, GPS, motif	K1RA29_CRAGI	Polycystic kidney disease protein 1-like 2
Chromosome_2	MCH015926.1	-4.13335	0.0299326	-	-	-	-	-	-	-	-
Chromosome_2	MCH014372.1	-4.13298	0.030336	-	-	-	-	-	-	-	-
Chromosome_2	MCH015385.1	-4.11329	0.0263298	-	-	-	-	-	-	-	-
Chromosome_6	MCH026921.1	-4.06538	0.000202972	-	-	-	-	-	-	-	-

## Sheet: 130 TYa vs AYa (233)
Chromosome	Name	Fold change	FDR p-value	NR(des) ID	NR(des) Name	eggNOG ID	eggNOG Name	pfam ID	pfam Name	SwissProt(des) ID	SwissProt(des) Name
Chromosome_5	MCH023206.1	198.829	0.0370034	-	-	-	-	PF04505.11	Interferon-induced transmembrane protein	-	-
Chromosome_3	MCH018071.1	157.705	0.0389831	EKC22137.1	hypothetical protein CGI_10002730	-	-	PF00098.22	Zinc knuckle	K1PE45_CRAGI	Uncharacterized protein
Chromosome_7	MCH029089.1	100.052	9.10725e-08	OWF44506.1	GTPase IMAP family member 7	38654.XP_006034625.1	AIG1 family	PF04548.15	AIG1 family	A0A210Q6Z7_MIZYE	GTPase IMAP family member 7
Chrormosome_9	MCH033168.1	76.3655	0.00164011	-	-	209285.XP_006694433.1	SMART WSC cell wall integrity and stress response	PF01822.18	WSC domain	-	-
Chromosome_1	MCH002581.1	38.2543	0.0411887	-	-	-	-	-	-	-	-
Chromosome_14	MCH011954.1	22.443	0.000934749	XP_021366430.1	uncharacterized protein LOC110458823	6500.XP_005109164.1	positive regulation of lens fiber cell differentiation	-	-	A0A210Q5N4_MIZYE	PR domain zinc finger protein 2
Chrormosome_9	MCH034109.1	16.3915	0.0211241	OPL33917.1	hypothetical protein AM593_04500, partial	-	-	-	-	A0A3L5TVD3_MYTGA	Uncharacterized protein
Chromosome_4	MCH020918.1	15.126	0.000119401	XP_021378758.1	protein dispatched homolog 1-like	10224.XP_002736516.1	Patched family	PF12349.7	Sterol-sensing domain of SREBP cleavage-activation	A0A1S3HIR2_LINUN	uncharacterized protein LOC106155638
Chromosome_7	MCH028910.1	14.2604	0.0148799	-	-	-	-	-	-	-	-
Chromosome_5	MCH024145.1	11.4022	0.0410125	XP_011422975.1	putative beta-hexosaminidase	45351.EDO45498	Glycosyl hydrolase family 20, catalytic domain	PF03173.12	Putative carbohydrate binding domain	A0A210QZX4_MIZYE	Beta-hexosaminidase
Chromosome_6	MCH026048.1	10.9829	0.00914192	EKC34112.1	hypothetical protein CGI_10014950	7739.XP_002608213.1	lens induction in camera-type eye	-	-	K1QBI2_CRAGI	Uncharacterized protein
Chromosome_8	MCH032101.1	10.5176	0.012629	XP_022307698.1	uncharacterized protein LOC111113701	7668.SPU_005582-tr	hydrolase activity, acting on ester bonds	PF03732.16	Retrotransposon gag protein	W4XQ94_STRPU	Uncharacterized protein
Chromosome_6	MCH024967.1	10.4477	0.0320735	XP_015911581.1	protein asteroid homolog 1	7955.ENSDARP00000106061	asteroid homolog	PF12813.6	XPG domain containing	A0A0L8GWJ7_OCTBM	Uncharacterized protein
Chromosome_7	MCH028333.1	9.95088	0.020946	-	-	-	-	-	-	-	-
Chromosome_7	MCH027924.1	9.60257	0.0195486	XP_022337368.1	uncharacterized protein LOC111133349	45351.EDO47927	protein complex 5, zeta 1 subunit	-	-	K1S0T7_CRAGI	Uncharacterized protein
Chromosome_2	MCH015185.1	9.51408	0.0370034	-	-	-	-	-	-	-	-
Chromosome_6	MCH026968.1	8.76625	0.0374518	XP_021353127.1	uncharacterized protein LOC110450170	7668.SPU_017847-tr	-	PF00098.22	Zinc knuckle	V3ZFN5_LOTGI	Uncharacterized protein
Chromosome_12	MCH009655.1	8.56088	0.0217836	XP_028404814.1	uncharacterized protein LOC114527382	45351.EDO36281	-	-	-	A0A2B4RU20_STYPI	Uncharacterized protein
Chrormosome_9	MCH033350.1	8.48911	0.023092	-	-	-	-	-	-	-	-
Chromosome_3	MCH018636.1	8.31002	0.0129726	XP_022321791.1	fibrinolytic enzyme, isozyme C-like	6412.HelroP185617	chymotrypsin-like elastase family, member	PF00089.25	Trypsin	A0A059XMY6_9VEST	Chymotrypsin-like elastase family member 1
Chromosome_7	MCH028550.1	8.22439	0.0107624	-	-	-	-	-	-	-	-
Chrormosome_9	MCH032290.1	7.41151	0.0242217	WP_135568246.1	reverse transcriptase family protein, partial	7668.SPU_017677-tr	Reverse transcriptase RNA-dependent DNA polymerase	PF00078.26	Reverse transcriptase RNA-dependent DNApol	W4YPF0_STRPU	Uncharacterized protein
Chromosome_4	MCH018876.1	7.21993	0.0292389	-	-	-	-	-	-	-	-
Chromosome_7	MCH029646.1	7.15479	0.0039992	-	-	-	-	-	-	-	-
Chromosome_7	MCH028043.1	7.1103	0.0417131	XP_022303438.1	uncharacterized protein LOC111111006	-	-	-	-	-	-
Chromosome_14	MCH012064.1	6.85472	0.034146	-	-	-	-	-	-	-	-
Chromosome_11	MCH007459.1	6.67999	0.00221105	AKS48153.1	chitin deacetylase-like protein-1, partial	6500.XP_005107367.1	Chitin-binding domain type 2	PF01522.20	Polysaccharide deacetylase	A0A0K0YAZ8_MYTCO	Chitin deacetylase-like protein-1
Chromosome_2	MCH015895.1	6.65399	0.0454952	XP_021369074.1	magnesium transporter NIPA2-like isoform X2	6500.XP_005103080.1	magnesium ion transmembrane transporter activity	PF05653.13	Magnesium transporter NIPA	A0A210Q2F1_MIZYE	Magnesium transporter NIPA2
Chromosome_3	MCH016292.1	6.60737	0.0315149	OPL21027.1	hypothetical protein AM593_08574, partial	1348583.ATLH01000022_gene2203	Restriction endonuclease	PF13857.5	Ankyrin repeats many copies	A0A3L5TT43_MYTGA	Uncharacterized protein
Chromosome_2	MCH015531.1	6.51738	0.0454952	-	-	7739.XP_002607688.1	zinc ion binding	PF00643.23	B-box zinc finger	-	-
Chromosome_8	MCH030540.1	6.22202	0.0458088	-	-	7668.SPU_005904-tr	G-protein coupled receptor activity	-	-	-	-
Chromosome_4	MCH020363.1	6.15097	0.0225036	-	-	-	-	-	-	-	-
Chromosome_7	MCH029052.1	6.08256	0.0168605	OWF41352.1	F-box/LRR-repeat protein 17	9818.XP_007950776.1	F-box LRR-repeat protein	PF13516.5	Leucine Rich repeat	A0A210PY03_MIZYE	F-box/LRR-repeat protein 17
Chromosome_2	MCH015140.1	5.95041	0.0443374	XP_022322167.1	uncharacterized protein LOC111123833	10224.XP_002741323.1	KR domain	PF08659.9	KR domain	A0A1S3HGX7_LINUN	uncharacterized protein LOC106154796 isoform X2
Chromosome_12	MCH009536.1	5.91246	0.00291115	XP_021346290.1	uncharacterized protein LOC110445818	10224.XP_006823985.1	phosphatase regulator activity	-	-	K1QXV2_CRAGI	Uncharacterized protein
Chromosome_10	MCH005134.1	5.67251	0.014662	XP_021376833.1	probable beta-D-xylosidase 7	6500.XP_005100456.1	beta-D-xylosidase	PF14310.5	Fibronectin type III-like domain	A0A210PRV1_MIZYE	Beta-D-xylosidase 2
Chromosome_6	MCH025643.1	5.60642	0.0191214	XP_022793682.1	uncharacterized protein LOC111332585	7668.SPU_016869-tr	Domain of unknown function DUF3504	PF00589.21	Phage integrase family	W4YM46_STRPU	Uncharacterized protein
Chromosome_10	MCH003803.1	5.60363	0.0237981	XP_022309078.1	uncharacterized protein LOC111114857	10224.XP_002740032.1	NACHT domain	PF13637.5	Ankyrin repeats many copies	K1Q6H8_CRAGI	Ser/thre protein phosphatase 6 regulatory ankyrin repeat
Chromosome_10	MCH005138.1	5.59635	0.0390857	XP_011443123.1	PREDICTED: leucine-rich repeat transmembrane protein FLRT3	7719.XP_002124073.3	otolith morphogenesis	PF13306.5	Leucine rich repeats 6 copies	K1RVS5_CRAGI	Leucine-rich repeat transmembrane protein FLRT1
Chromosome_2	MCH013591.1	5.55708	0.0349655	OPL33282.1	hypothetical protein AM593_08036, partial	7739.XP_002588247.1	C-terminal of Roc, COR, domain	PF00531.21	Death domain	A0A3L5TTR2_MYTGA	Uncharacterized protein
Chromosome_3	MCH018684.1	5.41411	0.000448	-	-	-	-	-	-	-	-
Chromosome_3	MCH016011.1	5.41135	0.0454952	-	-	-	-	-	-	-	-
Chromosome_8	MCH030780.1	5.38603	0.0237981	XP_011441071.1	PREDICTED: uncharacterized protein LOC105337856	759362.KVU_0760	growth	PF00023.29	Ankyrin repeat	K1Q6H8_CRAGI	Ser/thre protein phosphatase 6 regulatory ankyrin repeat
Chromosome_8	MCH031706.1	5.31265	0.0186787	XP_028410639.1	uncharacterized protein LOC114533331	7739.XP_002588153.1	positive regulation of natural killer cell degranulation	-	-	A0A1X7T8Q2_AMPQE	Uncharacterized protein
Chromosome_7	MCH027825.1	5.23679	0.0154904	-	-	-	-	-	-	-	-
Chromosome_6	MCH026159.1	5.13709	0.0433277	XP_021346182.1	zinc finger MYM-type protein 2-like	10224.XP_006811835.1	transcription regulator activity	-	-	-	-
Chromosome_4	MCH019995.1	5.09443	0.00221105	-	-	-	-	-	-	-	-
Chromosome_7	MCH028276.1	5.06423	0.0116692	XP_021366755.1	NADPH oxidase 5-like isoform X2	10224.XP_002731084.1	NADPH oxidase	PF13833.5	EF-hand domain pair	A0A210R3F4_MIZYE	NADPH oxidase 5
Chromosome_7	MCH029782.1	5.05615	3.34336e-06	XP_019634983.1	PREDICTED: uncharacterized protein LOC109477971	-	-	PF00098.22	Zinc knuckle	K1R5K8_CRAGI	Uncharacterized protein
Chromosome_3	MCH016333.1	4.51466	0.0123458	EKC19265.1	Protein HIRA	13735.ENSPSIP00000003234	HIRA B motif	PF00400.31	WD domain, G-beta repeat	K1PS44_CRAGI	Protein HIRA
Chromosome_4	MCH021481.1	4.18105	0.0194034	XP_011427180.1	PREDICTED: uncharacterized protein LOC105328108	-	-	-	-	K1RA18_CRAGI	Tripartite motif-containing protein 3
Chromosome_8	MCH031406.1	4.15288	0.0132646	-	-	-	-	-	-	-	-
Chromosome_2	MCH013722.1	4.14947	0.00407654	XP_021369981.1	sodium- and chloride-dependent glycine transporter 2-like	6500.XP_005105727.1	neurotransmitter:sodium symporter activity	PF00209.17	Sodium:neurotransmitter symporter family	A0A210Q126_MIZYE	Transporter
Chromosome_13	MCH009998.1	4.10349	0.00541354	EKC27657.1	Microtubule-actin cross-linking factor 1, isoforms 1/2/3/5, partial	6500.XP_005100348.1	Microtubule-actin cross-linking factor 1	PF00435.20	Spectrin repeat	K1PTR6_CRAGI	Microtubule-actin cross-linking factor 1, isoforms 1/2/3/5
Chromosome_1	MCH000360.1	4.08015	0.000783166	XP_019925357.1	PREDICTED: uncharacterized protein LOC109619540	7668.SPU_027959-tr	-	-	-	V3ZMP6_LOTGI	Uncharacterized protein
Chromosome_11	MCH006622.1	-48.5751	0.0154446	XP_022294481.1	peroxisomal NADH pyrophosphatase NUDT12-like	6500.XP_005094349.1	NAD+ diphosphatase activity	PF13606.5	Ankyrin repeat	K1QES1_CRAGI	Peroxisomal NADH pyrophosphatase NUDT12
Chromosome_6	MCH025739.1	-24.5695	0.00164011	EKC32884.1	Aquaporin-2	6412.HelroP185503	Belongs to the MIP aquaporin TC 1.A.8 family	PF00230.19	Major intrinsic protein	K1QP58_CRAGI	Aquaporin-2
Chromosome_14	MCH012314.1	-24.0183	0.0454952	OPL32994.1	hypothetical protein AM593_08485, partial	-	-	-	-	A0A3L5TSX6_MYTGA	Uncharacterized protein
Chromosome_12	MCH008238.1	-23.7403	0.0146964	XP_022294261.1	protocadherin Fat 4-like	6500.XP_005110973.1	Cadherin repeats.	-	-	K1R5W7_CRAGI	Cadherin-23
Chromosome_7	MCH029124.1	-23.0696	0.000406146	-	-	-	-	-	-	-	-
Chromosome_14	MCH012803.1	-20.5014	0.0317561	-	-	-	-	PF00023.29	Ankyrin repeat	-	-
Chromosome_5	MCH022944.1	-19.5496	0.0195486	OPL33555.1	hypothetical protein AM593_04533, partial	-	-	-	-	A0A3L5TUG1_MYTGA	Uncharacterized protein
Chromosome_2	MCH015808.1	-18.0518	0.029225	OPL21858.1	hypothetical protein AM593_00110, partial	10224.XP_002740032.1	NACHT domain	PF00023.29	Ankyrin repeat	A0A3L5TRI8_MYTGA	Uncharacterized protein
Chromosome_4	MCH020824.1	-17.639	0.00543532	XP_021353739.1	H2.0-like homeobox protein isoform X2	10160.XP_004627003.1	negative regulation of T-helper 2 cell differentiation	PF00046.28	Homeobox domain	A0A210QNN9_MIZYE	H2.0-like homeobox protein
Chrormosome_9	MCH032590.1	-15.2625	0.0096597	XP_011436637.1	PREDICTED: uncharacterized protein LOC105334778	6500.XP_005092334.1	-	PF00169.28	PH domain	A0A210PLZ9_MIZYE	Uncharacterized protein
Chromosome_3	MCH017866.1	-15.0664	0.00144744	XP_021372906.1	uncharacterized protein LOC110462954	-	-	-	-	-	-
Chromosome_12	MCH008811.1	-14.8356	0.0410125	-	-	-	-	-	-	-	-
Chromosome_3	MCH016748.1	-14.6263	0.0213163	GBC29503.1	hypothetical protein: PROVISIONAL	588596.U9U5C8	-	-	-	C3YJW0_BRAFL	Uncharacterized protein
Chromosome_10	MCH003442.1	-13.8907	0.0322041	OPL32885.1	hypothetical protein AM593_10003, partial	316067.Geob_3308	IgGFc binding protein	PF17517.1	IgGFc binding protein	A0A3L5TSG0_MYTGA	Uncharacterized protein
Chromosome_4	MCH021561.1	-13.8366	0.0410125	XP_019919682.1	PREDICTED: uncharacterized protein LOC109617649, partial	7739.XP_002591467.1	-	-	-	C3ZIW2_BRAFL	Uncharacterized protein
Chromosome_1	MCH002271.1	-13.7412	0.0320228	XP_021367390.1	mannose-P-dolichol utilization defect 1 protein homolog	9031.ENSGALP00000030961	PQ-loop repeat-containing protein 3	PF04193.13	PQ loop repeat	A0A210Q4H1_MIZYE	PQ-loop repeat-containing protein 3
Chrormosome_9	MCH033594.1	-13.6621	0.0146964	XP_011455426.1	PREDICTED: hillarin	6500.XP_005107641.1	peptidase activity	-	-	K1R0P1_CRAGI	Kyphoscoliosis peptidase
Chromosome_8	MCH030630.1	-13.5512	0.0228195	XP_021372191.1	MOG interacting and ectopic P-granules protein 1-like	6500.XP_005101313.1	Metal ion binding	-	-	A0A210R2C1_MIZYE	MOG interacting and ectopic P-granules protein 1
Chromosome_13	MCH010339.1	-13.4408	0.0307995	-	-	-	-	-	-	-	-
Chrormosome_9	MCH034330.1	-13.2138	0.0350654	EKC29109.1	hypothetical protein CGI_10019747	1472716.KBK24_0106885	Lecithin retinol acyltransferase	-	-	K1QDI7_CRAGI	Uncharacterized protein
Chromosome_11	MCH006585.1	-12.7464	0.0443808	XP_022293705.1	chorion peroxidase-like	28377.ENSACAP00000006078	Peroxidasin homolog	PF03098.14	Animal haem peroxidase	K1QLH8_CRAGI	Peroxidasin
Chromosome_1	MCH003165.1	-12.5512	0.0411887	-	-	7739.XP_002585636.1	tRNA 2'-phosphotransferase 1	PF01885.15	RNA 2'-phosphotransferase, Tpt1 / KptA family	-	-
Chromosome_4	MCH020314.1	-10.5341	0.0217836	-	-	-	-	-	-	-	-
Chrormosome_9	MCH033289.1	-10.2903	0.0456826	XP_011666788.1	PREDICTED: uncharacterized protein LOC105439461	7668.SPU_023977-tr	-	-	-	W4Z757_STRPU	Uncharacterized protein
Chromosome_10	MCH005243.1	-10.2818	0.0194652	XP_021370859.1	uncharacterized protein LOC110461632 isoform X1	388413.ALPR1_17693	Involved in the tonB-independent uptake of proteins	-	-	A0A210PZZ5_MIZYE	Uncharacterized protein
Chromosome_6	MCH024497.1	-9.71365	0.00198899	-	-	-	-	-	-	-	-
Chromosome_10	MCH005004.1	-9.33789	0.0459199	OPL20257.1	inhibitor apoptosis, partial	9606.ENSP00000412957	apoptotic process	PF00653.20	Inhibitor of Apoptosis domain	A0A384T7F7_CRAHO	Apoptosis 1 inhibitor
Chromosome_1	MCH000114.1	-9.05714	0.00275601	XP_021345243.1	linked-mannose beta-1,2-N-acetylglucosaminyltransferase 1	136037.KDR22711	Interleukin-like EMT inducer	PF15711.4	Interleukin-like EMT inducer	V4AMT2_LOTGI	Uncharacterized protein
Chromosome_11	MCH007100.1	-8.94077	0.0107624	OPL32652.1	hypothetical protein AM593_10514, partial	-	-	-	-	A0A3L5TRX7_MYTGA	Uncharacterized protein
Chromosome_12	MCH008665.1	-8.7344	0.0147212	OPL21964.1	hypothetical protein AM593_10827, partial	10224.XP_006825540.1	-	PF07647.16	SAM domain Sterile alpha motif	A0A3L5TRN9_MYTGA	Uncharacterized protein
Chromosome_10	MCH005406.1	-8.59798	0.0309277	EKC27805.1	L-sorbose 1-dehydrogenase	6500.XP_005107210.1	choline dehydrogenase activity	PF05199.12	GMC oxidoreductase	K1QG43_CRAGI	L-sorbose 1-dehydrogenase
Chromosome_5	MCH022990.1	-8.59016	0.0109818	XP_022286212.1	protein asteroid homolog 1-like isoform X2	7739.XP_002612408.1	asteroid homolog 1	PF12813.6	XPG domain containing	A0A0L8GWJ7_OCTBM	Uncharacterized protein
Chromosome_8	MCH030493.1	-7.91508	0.0179429	XP_011413410.2	PREDICTED: regulator of G-protein signaling protein-like	7739.XP_002602443.1	regulator of G-protein signaling	PF00615.18	Regulator of G protein signaling domain	A0A210QN14_MIZYE	Regulator of G-protein signaling protein-like
Chromosome_14	MCH012212.1	-7.48808	3.34336e-06	XP_021368715.1	coiled-coil domain-containing protein 115-like	6412.HelroP170970	Coiled-coil domain-containing protein	-	-	A0A210Q2U1_MIZYE	Uncharacterized protein
Chromosome_14	MCH012324.1	-7.40705	0.0183029	-	-	-	-	-	-	-	-
Chromosome_1	MCH001785.1	-7.31755	0.0237981	XP_021371007.1	transcription factor cwo-like isoform X1	6500.XP_005089291.1	Hairy Orange	PF00010.25	Helix-loop-helix DNA-binding domain	A0A210PZW2_MIZYE	Hairy/enhancer-of-split related with YRPW motif protein
Chromosome_13	MCH011171.1	-6.96182	0.0428842	XP_022303103.1	uncharacterized protein LOC111110784 isoform X1	7739.XP_002601281.1	Protein tyrosine kinase	PF01926.22	50S ribosome-binding GTPase	A0A210PQL5_MIZYE	Tyrosine-protein kinase CSK
Chromosome_4	MCH019727.1	-6.8423	0.00999874	XP_023221109.1	uncharacterized protein LOC111622884	244447.XP_008315008.1	Trichohyalin-like	-	-	A0A293LEY1_ORNER	Uncharacterized protein
Chromosome_4	MCH020778.1	-6.80072	0.0443808	XP_011451884.1	PREDICTED: uncharacterized protein LOC105345456	10224.XP_006823567.1	zinc ion binding	PF00643.23	B-box zinc finger	K1QL75_CRAGI	Tripartite motif-containing protein 3
Chromosome_8	MCH031759.1	-6.54378	0.0346914	XP_002735424.1	PREDICTED: ATP-dependent DNA helicase Q-like SIM-like	10224.XP_002735424.1	Bloom syndrome	PF00270.28	DEAD/DEAH box helicase	E4XP23_OIKDI	ATP-dependent DNA helicase
Chromosome_4	MCH021615.1	-6.48196	0.0123944	XP_019918738.1	PREDICTED: uncharacterized protein LOC109617364	7739.XP_002604814.1	-	-	-	K1RA55_CRAGI	Uncharacterized protein
Chromosome_4	MCH019762.1	-6.30121	0.0101204	TDI71643.1	hypothetical protein E2O86_01490	45351.EDO30749	Protein of unknown function DUF640	PF00078.26	Reverse transcriptase RNA-dependent DNApol	K1QMC6_CRAGI	Uncharacterized protein
Chromosome_4	MCH021580.1	-6.2099	0.0179429	OPL21271.1	hypothetical protein AM593_05575, partial	10224.XP_006823570.1	E3 ubiquitin-protein ligase TRIM71-like	-	-	A0A3L5TPZ7_MYTGA	Uncharacterized protein
Chromosome_4	MCH019043.1	-6.20195	0.0347272	EKC22137.1	hypothetical protein CGI_10002730	6326.BUX.s01175.1	K02A2.6-like	PF00098.22	Zinc knuckle	K1PE45_CRAGI	Uncharacterized protein
Chrormosome_9	MCH032996.1	-6.08342	0.00991942	XP_011859426.1	PREDICTED: uncharacterized protein LOC105556922	7070.TC001491-PA	K02A2.6-like	PF09337.9	His (2-Cys 2 zinc finger	W4Y058_STRPU	Uncharacterized protein
Chromosome_2	MCH015415.1	-5.95788	0.0245532	XP_022322735.1	LOW QUALITY PROTEIN: IgGFc-binding protein-like	7739.XP_002596059.1	carbohydrate binding	PF17517.1	IgGFc binding protein	K1QMY4_CRAGI	IgGFc-binding protein
Chromosome_14	MCH011804.1	-5.80933	0.04779	EKC29463.1	Protein deltex-3-like protein	7739.XP_002608357.1	Macro domain	PF01661.20	Macro domain	K1Q6C4_CRAGI	Protein deltex-3-like protein
Chromosome_14	MCH013395.1	-5.76842	0.015986	EFA13518.1	Retrovirus-related Pol polyprotein from transposon 412-like Protein	7029.ACYPI070124-PA	K02A2.6-like	PF00665.25	Integrase core domain	A0A1B6I6W6_9HEMI	Uncharacterized protein
Chrormosome_9	MCH032480.1	-5.6563	0.04779	XP_022319173.1	group XIIA secretory phospholipase A2-like	6500.XP_005096638.1	Group XIIA	PF06951.10	Group XII secretory phospholipase A2 precursor	H6VLL5_BRABE	Phospholipase A2 group XII
Chromosome_11	MCH006189.1	-5.6498	0.00501567	-	-	-	-	-	-	-	-
Chromosome_10	MCH004006.1	-5.63244	0.0138318	OWF47568.1	Protein Mis18-alpha	7668.SPU_022352-tr	MIS18 kinetochore protein A	PF03226.13	Yippee zinc-binding DNA, centromere assembly	A0A210QFR0_MIZYE	Protein Mis18-alpha
Chromosome_6	MCH024947.1	-5.2803	0.000275994	XP_022345031.1	matrix metalloproteinase-14-like isoform X2	303518.XP_005731866.1	luteolysis	PF00045.18	Hemopexin	A0A2Z6G1A2_PINFU	Matrix metalloproteinase
Chromosome_1	MCH001545.1	-5.24744	0.0364687	GBC29503.1	hypothetical protein: PROVISIONAL	588596.U9U5C8	-	-	-	C3YJW0_BRAFL	Uncharacterized protein
Chrormosome_9	MCH033567.1	-5.23135	0.0479363	OWF41438.1	Laccase-6	6087.XP_002164125.2	iron assimilation by reduction and transport	PF00394.21	Multicopper oxidase	A0A210PY67_MIZYE	Laccase-6
Chromosome_1	MCH002259.1	-5.18094	0.0278376	XP_011423802.1	PREDICTED: disks large-associated protein 5	6500.XP_005103991.1	cell cycle	PF03359.12	Guanylate-kinase-associated protein GKAP protein	K1PS34_CRAGI	Disks large-associated protein 5
Chromosome_5	MCH021898.1	-5.05486	0.0236027	-	-	-	-	-	-	-	-
Chromosome_10	MCH003426.1	-5.04744	0.0167016	XP_015754513.1	PREDICTED: uncharacterized protein LOC107334125	-	-	-	-	A0A3M6U051_9CNID	Uncharacterized protein
Chrormosome_9	MCH033784.1	-4.96665	0.0321677	XP_011420009.1	PREDICTED: protein PML	7739.XP_002599817.1	zinc ion binding	PF01436.20	NHL repeat	K1QNG4_CRAGI	E3 ubiquitin-protein ligase TRIM33
Chromosome_10	MCH004693.1	-4.90042	0.0122706	EFA04804.1	Retrovirus-related Pol polyprotein from transposon 412-like Protein	7070.TC001491-PA	K02A2.6-like	PF00665.25	Integrase core domain	A0A2S2P749_SCHGA	Retrovirus-related Pol polyprotein
Chromosome_6	MCH024953.1	-4.86154	0.00124633	OPL20172.1	hypothetical protein AM593_06346, partial	-	-	-	-	K1QNT2_CRAGI	Uncharacterized protein
Chromosome_10	MCH003966.1	-4.7089	0.0326921	XP_021349221.1	centrosomal protein of 85 kDa-like	6500.XP_005104232.1	Centrosomal protein	-	-	A0A210QUN2_MIZYE	Centrosomal protein of 85 kDa
Chromosome_14	MCH012425.1	-4.6208	0.0026321	XP_011424083.1	PREDICTED: cdc42 homolog	13249.RPRC013286-PA	Belongs to the small GTPase superfamily. Rho family	PF08477.12	Ras of Complex, Roc, domain of DAPkinase	K1PJ53_CRAGI	Cdc42-like protein
Chromosome_5	MCH021900.1	-4.60581	0.0200554	-	-	-	-	-	-	-	-
Chromosome_2	MCH014625.1	-4.55069	0.000987694	XP_011453490.1	PREDICTED: uncharacterized protein LOC105346563	-	-	-	-	K1R7Y8_CRAGI	Uncharacterized protein
Chromosome_4	MCH020622.1	-4.46599	0.0312304	XP_022335251.1	solute carrier organic anion transporter family member 4A1-like	9031.ENSGALP00000038918	Solute carrier organic anion transporter family member 4A1	PF07648.14	Kazal-type serine protease inhibitor domain	K1QD74_CRAGI	Solute carrier organic anion transporter family member
Chromosome_11	MCH007638.1	-4.23923	0.007515	-	-	-	-	-	-	-	-
Chromosome_6	MCH025847.1	-4.23369	0.0389831	OPL21649.1	hypothetical protein AM593_02111, partial	-	-	-	-	A0A3L5TR40_MYTGA	Uncharacterized protein
Chromosome_3	MCH015983.1	-4.21281	0.00994676	XP_005476593.2	uncharacterized protein LOC102080835	8081.XP_008432691.1	SecA DEAD-like domain	PF07517.13	SecA DEAD-like domain	A0A2G8LBP8_STIJA	Uncharacterized protein
Chromosome_5	MCH023036.1	-4.20725	0.00951433	XP_019930080.1	transforming growth factor-beta-induced protein ig-h3 isoform X3	45351.EDO37200	Four repeated domains in the Fasciclin I family proteins	PF02469.21	Fasciclin domain	K1R7Y0_CRAGI	Transforming growth factor-beta-induced protein ig-h3
Chromosome_12	MCH009554.1	-4.15381	0.0335645	XP_022341335.1	pre-mRNA-processing factor 6-like	126957.SMAR015292-PA	involved with mRNA splicing, via spliceosome	PF14559.5	Tetratricopeptide repeat	K1R1R9_CRAGI	Pre-mRNA-processing factor 6
Chromosome_5	MCH024199.1	-4.13388	0.0286531	PFX24183.1	hypothetical protein AWC38_SpisGene11228	10224.XP_006811835.1	transcription regulator activity	PF12012.7	Domain of unknown function DUF3504	A0A2B4S565_STYPI	Uncharacterized protein
Chromosome_5	MCH024118.1	-4.11066	0.00164011	-	-	-	-	-	-	-	-
Chromosome_10	MCH005224.1	-4.09084	1.29506e-05	XP_021341394.1	afadin-like isoform X2	6500.XP_005098382.1	Myeloid lymphoid or mixed-lineage leukemia trithorax	PF00595.23	PDZ domain Also known as DHR or GLGF	A0A210PHP3_MIZYE	Afadin
Chromosome_11	MCH006264.1	-4.04759	0.000669416	-	-	-	-	-	-	-	-
Chromosome_8	MCH031912.1	-4.03557	0.0191214	-	-	-	-	-	-	-	-
