# Supplementary material for: Decoding Local Adaptation in the Exploited Native Marine Mussel Mytilus chilensis: Genomic Evidence from a Reciprocal Transplant Experiment
Source: Int J Mol Sci. 2025 Jan 23;26(3):931. doi: 10.3390/ijms26030931 (PMC11817969; doi:10.3390/ijms26030931)
Supplement: Supplementary file 1 [file ijms-26-00931-s001.zip › Table S2 GO categorization of DEGs under the local vs. foreign (δLF) criterion.xlsx]

## Sheet: GO_TYa vs (37)UR-ACo
	BIOLOGICAL PROCESSES				CELLULAR COMPONENTS				MOLECULAR FUNCTIONS
	TermID	Name	Frequency (%)		TermID	Name	Frequency (%)		TermID	Name	Frequency (%)
	GO:0008150	biological_process	100		GO:0005737	cytoplasm	43.0767		GO:0046872	metal ion binding	18.0747
	GO:0007165	signal transduction	8.75663		GO:0005886	plasma membrane	17.1773		GO:0005515	protein binding	8.61005
	GO:0006518	peptide metabolic process	5.24405		GO:0005634	nucleus	16.5162		GO:0003723	RNA binding	6.09981
	GO:0007010	cytoskeleton organization	1.98151		GO:0005829	cytosol	14.0481		GO:0008270	zinc ion binding	3.77312
	GO:0010608	post-transcriptional regulation of gene expression	1.6812		GO:0005576	extracellular region	3.86875		GO:0016874	ligase activity	3.24827
	GO:0006511	ubiquitin-dependent protein catabolic process	1.23807		GO:0005856	cytoskeleton	3.10749		GO:0005198	structural molecule activity	3.11323
	GO:0043161	proteasome-mediated ubiquitin-dependent protein catabolic process	0.702961		GO:0005615	extracellular space	2.07854		GO:0000977	RNA polymerase II transcription regulatory region sequence-specific DNA binding	1.85474
	GO:0000122	negative regulation of transcription by RNA polymerase II	0.552067		GO:0005654	nucleoplasm	1.83045		GO:0019899	enzyme binding	1.47073
	GO:0016485	protein processing	0.503485		GO:0043005	neuron projection	1.2409		GO:0004842	ubiquitin-protein transferase activity	0.957893
	GO:0000209	protein polyubiquitination	0.440792		GO:0005730	nucleolus	1.21147		GO:0061630	ubiquitin protein ligase activity	0.666545
	GO:0006888	endoplasmic reticulum to Golgi vesicle-mediated transport	0.416243		GO:0062023	collagen-containing extracellular matrix	0.319752		GO:0005516	calmodulin binding	0.264039
	GO:0006887	exocytosis	0.34308		GO:0016604	nuclear body	0.303256		GO:0005200	structural constituent of cytoskeleton	0.147601
	GO:0045087	innate immune response	0.258711		GO:0009898	cytoplasmic side of plasma membrane	0.26579		GO:0045296	cadherin binding	0.123051
	GO:0017148	negative regulation of translation	0.217792		GO:0045211	postsynaptic membrane	0.264116		GO:0004181	metallocarboxypeptidase activity	0.090283
	GO:0072659	protein localization to plasma membrane	0.196124		GO:0000932	P-body	0.231858		GO:0001227	DNA-binding transcription repressor activity, RNA polymerase II-specific	0.0891454
	GO:0016032	viral process	0.194047		GO:0016323	basolateral plasma membrane	0.121806		GO:0005201	extracellular matrix structural constituent	0.0836727
	GO:0043123	positive regulation of canonical NF-kappaB signal transduction	0.13282		GO:0030018	Z disc	0.111114		GO:0051117	ATPase binding	0.0795459
	GO:0035196	miRNA processing	0.0992354		GO:0042383	sarcolemma	0.105786		GO:0044325	transmembrane transporter binding	0.0780158
	GO:0000463	maturation of LSU-rRNA from tricistronic rRNA transcript (SSU-rRNA, 5,8S rRNA, LSU-rRNA)	0.0943305		GO:0070062	extracellular exosome	0.101532		GO:0019903	protein phosphatase binding	0.0733791
	GO:0036503	ERAD pathway	0.0926101		GO:0010494	cytoplasmic stress granule	0.0783148		GO:0030371	translation repressor activity	0.0315394
	GO:0019985	translesion synthesis	0.0925978		GO:0016529	sarcoplasmic reticulum	0.0586479		GO:0005518	collagen binding	0.0313354
	GO:0000082	G1/S transition of mitotic cell cycle	0.054207		GO:0001650	fibrillar center	0.023491		GO:0035198	miRNA binding	0.0295991
	GO:0006513	protein monoubiquitination	0.0491223		GO:0031430	M band	0.00917127		GO:0008093	cytoskeletal anchor activity	0.0218534
	GO:0008543	fibroblast growth factor receptor signaling pathway	0.0472491		GO:0014731	spectrin-associated cytoskeleton	0.000638584		GO:0030507	spectrin binding	0.00710707
	GO:0010586	miRNA metabolic process	0.0292195		GO:0030673	axolemma	0.000606283
	GO:0051865	protein autoubiquitination	0.0261336
	GO:0021915	neural tube development	0.0256062
	GO:2000177	regulation of neural precursor cell proliferation	0.0237133
	GO:0060964	regulation of miRNA-mediated gene silencing	0.0180789
	GO:0043627	response to estrogen	0.0146011
	GO:0001843	neural tube closure	0.0145075
	GO:1990830	cellular response to leukemia inhibitory factor	0.0138025
	GO:2000637	positive regulation of miRNA-mediated gene silencing	0.0123829
	GO:0046596	regulation of viral entry into host cell	0.00965685
	GO:0061158	3'-UTR-mediated mRNA destabilization	0.00774421
	GO:0072089	stem cell proliferation	0.00748788
	GO:0045199	maintenance of epithelial cell apical/basal polarity	0.00720936
	GO:0032480	negative regulation of type I interferon production	0.00510941
	GO:0046597	negative regulation of viral entry into host cell	0.00471258
	GO:0035278	miRNA-mediated gene silencing by inhibition of translation	0.00378091
	GO:0044790	suppression of viral release by host	0.00148624
	GO:0051091	positive regulation of DNA-binding transcription factor activity	0.0014049
	GO:0033280	response to vitamin D	0.00140244
	GO:0060333	type II interferon-mediated signaling pathway	0.00121265
	GO:0051092	positive regulation of NF-kappaB transcription factor activity	0.000835547
	GO:0039529	RIG-I signaling pathway	0.000598932

## Sheet: GO_(86)UR-TYa vs ACo
	BIOLOGICAL PROCESSES				CELLULAR COMPONENTS				MOLECULAR FUNCTIONS
	TermID	Name	Frequency (%)		TermID	Name	Frequency (%)		TermID	Name	Frequency (%)
	GO:0034641	cellular nitrogen compound metabolic process	24.7717		GO:0016020	membrane	49.2542		GO:0003676	nucleic acid binding	20.5805
	GO:0006508	proteolysis	5.26226		GO:0005737	cytoplasm	43.0767		GO:0046872	metal ion binding	18.0747
	GO:0007275	multicellular organism development	2.52112		GO:0005886	plasma membrane	17.1773		GO:0005524	ATP binding	12.418
	GO:0051301	cell division	1.56932		GO:0005829	cytosol	14.0481		GO:0005515	protein binding	8.61005
	GO:0007186	G protein-coupled receptor signaling pathway	1.4238		GO:0005576	extracellular region	3.86875		GO:0008233	peptidase activity	4.16738
	GO:0007155	cell adhesion	1.10916		GO:0005794	Golgi apparatus	2.34996		GO:0008270	zinc ion binding	3.77312
	GO:0006468	protein phosphorylation	1.01505		GO:0005615	extracellular space	2.07854		GO:0044877	protein-containing complex binding	2.22721
	GO:0030036	actin cytoskeleton organization	0.79983		GO:0000139	Golgi membrane	0.783334		GO:0004674	protein serine/threonine kinase activity	1.75218
	GO:0009308	amine metabolic process	0.759497		GO:0005777	peroxisome	0.747631		GO:0005509	calcium ion binding	1.34225
	GO:0006486	protein glycosylation	0.75268		GO:0031012	extracellular matrix	0.651784		GO:0016758	hexosyltransferase activity	1.26237
	GO:0015074	DNA integration	0.725235		GO:0005813	centrosome	0.472443		GO:0004930	G protein-coupled receptor activity	1.00504
	GO:0009247	glycolipid biosynthetic process	0.704881		GO:0043235	receptor complex	0.45951		GO:0071949	FAD binding	0.630203
	GO:0007417	central nervous system development	0.318629		GO:0062023	collagen-containing extracellular matrix	0.319752		GO:0042802	identical protein binding	0.50051
	GO:0046677	response to antibiotic	0.317809		GO:0005741	mitochondrial outer membrane	0.292683		GO:0019901	protein kinase binding	0.402466
	GO:0007507	heart development	0.225139		GO:0005930	axoneme	0.170435		GO:0005507	copper ion binding	0.361019
	GO:0007420	brain development	0.202789		GO:0005778	peroxisomal membrane	0.157482		GO:0048038	quinone binding	0.295907
	GO:0009410	response to xenobiotic stimulus	0.165884		GO:0005923	bicellular tight junction	0.108316		GO:0042803	protein homodimerization activity	0.168068
	GO:0006805	xenobiotic metabolic process	0.148099		GO:0070062	extracellular exosome	0.101532		GO:0008375	acetylglucosaminyltransferase activity	0.156967
	GO:0003341	cilium movement	0.143606		GO:0005782	peroxisomal matrix	0.0918021		GO:0042562	hormone binding	0.111598
	GO:0043123	positive regulation of canonical NF-kappaB signal transduction	0.13282		GO:0097546	ciliary base	0.0204919		GO:0005178	integrin binding	0.0985277
	GO:0007623	circadian rhythm	0.100497		GO:0035580	specific granule lumen	0.000154055		GO:0008201	heparin binding	0.0904782
	GO:0007193	adenylate cyclase-inhibiting G protein-coupled receptor signaling pathway	0.0727517						GO:0005201	extracellular matrix structural constituent	0.0836727
	GO:0007368	determination of left/right symmetry	0.0631738						GO:0008131	primary amine oxidase activity	0.0733059
	GO:0032963	collagen metabolic process	0.0483212						GO:0008376	acetylgalactosaminyltransferase activity	0.0600076
	GO:0046330	positive regulation of JNK cascade	0.046416						GO:0005042	netrin receptor activity	0.00770801
	GO:0007187	G protein-coupled receptor signaling pathway, coupled to cyclic nucleotide second messenger	0.0442396
	GO:0036158	outer dynein arm assembly	0.0321649
	GO:0030199	collagen fibril organization	0.023484
	GO:0007617	mating behavior	0.0119515
	GO:0006625	protein targeting to peroxisome	0.0109853
	GO:0003356	regulation of cilium beat frequency	0.0100142
	GO:0016266	O-glycan processing	0.00924771
	GO:0038007	netrin-activated signaling pathway	0.00884842
	GO:0071280	cellular response to copper ion	0.00442174
	GO:0042416	dopamine biosynthetic process	0.00437245
	GO:0048251	elastic fiber assembly	0.00434041
	GO:0021591	ventricular system development	0.00357387
	GO:0043312	neutrophil degranulation	0.000507736
	GO:0071504	cellular response to heparin	0.00033274
	GO:0071420	cellular response to histamine	0.000313022
	GO:0007077	mitotic nuclear membrane disassembly	0.000157743

## Sheet: GO_TCo vs (65)UR-AYa
	BIOLOGICAL PROCESSES				CELLULAR COMPONENTS				MOLECULAR FUNCTIONS
	TermID	Name	Frequency (%)		TermID	Name	Frequency (%)		TermID	Name	Frequency (%)
	GO:0006355	regulation of DNA-templated transcription	11.0489		GO:0016020	membrane	49.2542		GO:0046872	metal ion binding	18.0747
	GO:0006508	proteolysis	5.26226		GO:0005886	plasma membrane	17.1773		GO:0005524	ATP binding	12.418
	GO:0006811	monoatomic ion transport	4.77617		GO:0005634	nucleus	16.5162		GO:0003677	DNA binding	12.252
	GO:0006281	DNA repair	2.89553		GO:0005739	mitochondrion	4.85698		GO:0005515	protein binding	8.61005
	GO:0007275	multicellular organism development	2.52112		GO:0005576	extracellular region	3.86875		GO:0000287	magnesium ion binding	1.76101
	GO:0006310	DNA recombination	1.82587		GO:0005783	endoplasmic reticulum	3.09453		GO:0004888	transmembrane signaling receptor activity	1.71653
	GO:0045893	positive regulation of DNA-templated transcription	1.58872		GO:0005789	endoplasmic reticulum membrane	1.70202		GO:0000978	RNA polymerase II cis-regulatory region sequence-specific DNA binding	1.57668
	GO:0045892	negative regulation of DNA-templated transcription	1.52583		GO:0043005	neuron projection	1.2409		GO:0019899	enzyme binding	1.47073
	GO:0006260	DNA replication	1.48869		GO:0000139	Golgi membrane	0.783334		GO:0005509	calcium ion binding	1.34225
	GO:0010629	negative regulation of gene expression	1.12193		GO:0009986	cell surface	0.657876		GO:0004252	serine-type endopeptidase activity	0.881063
	GO:0007155	cell adhesion	1.10916		GO:0043235	receptor complex	0.45951		GO:0004857	enzyme inhibitor activity	0.523847
	GO:0045944	positive regulation of transcription by RNA polymerase II	1.06246		GO:0005657	replication fork	0.34528		GO:0042802	identical protein binding	0.50051
	GO:0051726	regulation of cell cycle	0.913226		GO:0043025	neuronal cell body	0.22377		GO:0005516	calmodulin binding	0.264039
	GO:0007267	cell-cell signaling	0.816465		GO:0016324	apical plasma membrane	0.216453		GO:0015035	protein-disulfide reductase activity	0.261374
	GO:0006813	potassium ion transport	0.655697		GO:0005912	adherens junction	0.195427		GO:0003713	transcription coactivator activity	0.243951
	GO:0006955	immune response	0.643398		GO:0030018	Z disc	0.111114		GO:0019904	protein domain specific binding	0.198069
	GO:0032508	DNA duplex unwinding	0.641064		GO:0000781	chromosome, telomeric region	0.102834		GO:0042803	protein homodimerization activity	0.168068
	GO:0071805	potassium ion transmembrane transport	0.556723		GO:0043197	dendritic spine	0.0988216		GO:0001228	DNA-binding transcription activator activity, RNA polymerase II-specific	0.163019
	GO:0000122	negative regulation of transcription by RNA polymerase II	0.552067		GO:0030666	endocytic vesicle membrane	0.0574627		GO:0031490	chromatin DNA binding	0.128626
	GO:0010628	positive regulation of gene expression	0.542369		GO:0001669	acrosomal vesicle	0.0425715		GO:0042162	telomeric DNA binding	0.0974854
	GO:0060271	cilium assembly	0.434058		GO:0005787	signal peptidase complex	0.0285922		GO:0017116	single-stranded DNA helicase activity	0.0953478
	GO:0007411	axon guidance	0.281619						GO:0043139	5'-3' DNA helicase activity	0.0462126
	GO:0045047	protein targeting to ER	0.250871						GO:0005044	scavenger receptor activity	0.0313376
	GO:0008284	positive regulation of cell population proliferation	0.242688						GO:0005112	Notch binding	0.0288052
	GO:0000723	telomere maintenance	0.227355						GO:0005540	hyaluronic acid binding	0.0241795
	GO:0007507	heart development	0.225139						GO:0051393	alpha-actinin binding	0.0194319
	GO:0006367	transcription initiation at RNA polymerase II promoter	0.210343						GO:0015269	calcium-activated potassium channel activity	0.0189019
	GO:0006898	receptor-mediated endocytosis	0.163284						GO:0030169	low-density lipoprotein particle binding	0.0109722
	GO:0030335	positive regulation of cell migration	0.160896						GO:0051880	G-quadruplex DNA binding	0.0106772
	GO:0007283	spermatogenesis	0.160073						GO:0010521	telomerase inhibitor activity	0.00940882
	GO:0006954	inflammatory response	0.15032						GO:0005041	low-density lipoprotein particle receptor activity	0.00904515
	GO:0006465	signal peptide processing	0.143825
	GO:0042742	defense response to bacterium	0.140633
	GO:0008285	negative regulation of cell population proliferation	0.1267
	GO:0090090	negative regulation of canonical Wnt signaling pathway	0.099085
	GO:0007219	Notch signaling pathway	0.096921
	GO:0050768	negative regulation of neurogenesis	0.076057
	GO:0001708	cell fate specification	0.0709894
	GO:0006959	humoral immune response	0.0659959
	GO:0000002	mitochondrial genome maintenance	0.0657543
	GO:0007368	determination of left/right symmetry	0.0631738
	GO:0032496	response to lipopolysaccharide	0.0621188
	GO:0070374	positive regulation of ERK1 and ERK2 cascade	0.0614263
	GO:0030900	forebrain development	0.0593509
	GO:0030514	negative regulation of BMP signaling pathway	0.0484223
	GO:0050679	positive regulation of epithelial cell proliferation	0.0416073
	GO:1901379	regulation of potassium ion transmembrane transport	0.0385017
	GO:0030216	keratinocyte differentiation	0.0382552
	GO:0001889	liver development	0.0361602
	GO:0001701	in utero embryonic development	0.0325592
	GO:0032204	regulation of telomere maintenance	0.0324458
	GO:0002040	sprouting angiogenesis	0.0295128
	GO:0031960	response to corticosteroid	0.0265526
	GO:0021915	neural tube development	0.0256062
	GO:0030324	lung development	0.0253572
	GO:0016525	negative regulation of angiogenesis	0.0253277
	GO:0035148	tube formation	0.0244108
	GO:0042246	tissue regeneration	0.0219115
	GO:0035924	cellular response to vascular endothelial growth factor stimulus	0.0201246
	GO:0048709	oligodendrocyte differentiation	0.0180049
	GO:0002052	positive regulation of neuroblast proliferation	0.0167257
	GO:0007492	endoderm development	0.0162574
	GO:0045747	positive regulation of Notch signaling pathway	0.0159691
	GO:0046427	positive regulation of receptor signaling pathway via JAK-STAT	0.0142117
	GO:0048754	branching morphogenesis of an epithelial tube	0.014118
	GO:0030513	positive regulation of BMP signaling pathway	0.012548
	GO:0035914	skeletal muscle cell differentiation	0.0121462
	GO:0001947	heart looping	0.0113797
	GO:0001837	epithelial to mesenchymal transition	0.0109755
	GO:0046579	positive regulation of Ras protein signal transduction	0.0103987
	GO:2000811	negative regulation of anoikis	0.0103297
	GO:0010812	negative regulation of cell-substrate adhesion	0.00976037
	GO:0055008	cardiac muscle tissue morphogenesis	0.0081854
	GO:0003208	cardiac ventricle morphogenesis	0.00816322
	GO:0030279	negative regulation of ossification	0.00778365
	GO:0032211	negative regulation of telomere maintenance via telomerase	0.00714282
	GO:0048708	astrocyte differentiation	0.00714035
	GO:0003151	outflow tract morphogenesis	0.00678296
	GO:0070168	negative regulation of biomineral tissue development	0.00659564
	GO:0060411	cardiac septum morphogenesis	0.00597207
	GO:0007221	positive regulation of transcription of Notch receptor target	0.00543968
	GO:0002437	inflammatory response to antigenic stimulus	0.00533863
	GO:0045668	negative regulation of osteoblast differentiation	0.00474955
	GO:0061384	heart trabecula morphogenesis	0.00415555
	GO:0048873	homeostasis of number of cells within a tissue	0.00390415
	GO:0120163	negative regulation of cold-induced thermogenesis	0.00371436
	GO:0060038	cardiac muscle cell proliferation	0.00369218
	GO:0060412	ventricular septum morphogenesis	0.00329782
	GO:0003203	endocardial cushion morphogenesis	0.00323374
	GO:0003214	cardiac left ventricle morphogenesis	0.00314501
	GO:0003209	cardiac atrium morphogenesis	0.00306367
	GO:0031069	hair follicle morphogenesis	0.00305135
	GO:0035116	embryonic hindlimb morphogenesis	0.00290593
	GO:2000737	negative regulation of stem cell differentiation	0.00275804
	GO:0045070	positive regulation of viral genome replication	0.00265699
	GO:0003181	atrioventricular valve morphogenesis	0.0026422
	GO:0032495	response to muramyl dipeptide	0.00249925
	GO:0045662	negative regulation of myoblast differentiation	0.00249678
	GO:0060317	cardiac epithelial to mesenchymal transition	0.0024672
	GO:0003180	aortic valve morphogenesis	0.00243516
	GO:0097150	neuronal stem cell population maintenance	0.00238833
	GO:2000048	negative regulation of cell-cell adhesion mediated by cadherin	0.00226017
	GO:0043086	negative regulation of catalytic activity	0.00220348
	GO:0060740	prostate gland epithelium morphogenesis	0.00214186
	GO:0048715	negative regulation of oligodendrocyte differentiation	0.00211228
	GO:0060045	positive regulation of cardiac muscle cell proliferation	0.00194961
	GO:0031100	animal organ regeneration	0.00193975
	GO:0045618	positive regulation of keratinocyte differentiation	0.00165384
	GO:0045955	negative regulation of calcium ion-dependent exocytosis	0.00161933
	GO:0010614	negative regulation of cardiac muscle hypertrophy	0.00157004
	GO:0090051	negative regulation of cell migration involved in sprouting angiogenesis	0.00154293
	GO:0003222	ventricular trabecula myocardium morphogenesis	0.00137533
	GO:0003184	pulmonary valve morphogenesis	0.00135807
	GO:0070986	left/right axis specification	0.00117815
	GO:0010832	negative regulation of myotube differentiation	0.00113378
	GO:0003198	epithelial to mesenchymal transition involved in endocardial cushion formation	0.00105244
	GO:0045603	positive regulation of endothelial cell differentiation	0.000978502
	GO:0048103	somatic stem cell division	0.000961249
	GO:0060253	negative regulation of glial cell proliferation	0.000953854
	GO:0048711	positive regulation of astrocyte differentiation	0.000897165
	GO:0046533	negative regulation of photoreceptor cell differentiation	0.000870053
	GO:0060956	endocardial cell differentiation	0.000838012
	GO:0003344	pericardium morphogenesis	0.000808435
	GO:0071372	cellular response to follicle-stimulating hormone stimulus	0.00066548
	GO:0060982	coronary artery morphogenesis	0.000635903
	GO:0014031	mesenchymal cell development	0.000606326
	GO:0014807	regulation of somitogenesis	0.000596467
	GO:0098914	membrane repolarization during atrial cardiac muscle cell action potential	0.00033274
	GO:0061314	Notch signaling involved in heart development	0.000120772
	GO:0051974	negative regulation of telomerase activity	2.21827e-05

## Sheet: GO_(115)UR-TCo vs AYa
	BIOLOGICAL PROCESSES				CELLULAR COMPONENTS				MOLECULAR FUNCTIONS
	TermID	Name	Frequency (%)		TermID	Name	Frequency (%)		TermID	Name	Frequency (%)
	GO:0034641	cellular nitrogen compound metabolic process	24.7717		GO:0016020	membrane	49.2542		GO:0003677	DNA binding	12.252
	GO:0010468	regulation of gene expression	13.9239		GO:0005737	cytoplasm	43.0767		GO:0005515	protein binding	8.61005
	GO:0006811	monoatomic ion transport	4.77617		GO:0005886	plasma membrane	17.1773		GO:0003723	RNA binding	6.09981
	GO:0032502	developmental process	4.15601		GO:0005829	cytosol	14.0481		GO:0008270	zinc ion binding	3.77312
	GO:0006974	DNA damage response	3.25653		GO:0005576	extracellular region	3.86875		GO:0044877	protein-containing complex binding	2.22721
	GO:0007275	multicellular organism development	2.52112		GO:0005794	Golgi apparatus	2.34996		GO:0038023	signaling receptor activity	2.09517
	GO:0006644	phospholipid metabolic process	1.80764		GO:0005615	extracellular space	2.07854		GO:0005525	GTP binding	1.78036
	GO:0006886	intracellular protein transport	1.58383		GO:0005654	nucleoplasm	1.83045		GO:0004888	transmembrane signaling receptor activity	1.71653
	GO:0006364	rRNA processing	1.54441		GO:0005730	nucleolus	1.21147		GO:0019899	enzyme binding	1.47073
	GO:0045892	negative regulation of DNA-templated transcription	1.52583		GO:0000785	chromatin	1.08718		GO:0005509	calcium ion binding	1.34225
	GO:0016042	lipid catabolic process	1.40931		GO:0000139	Golgi membrane	0.783334		GO:0005102	signaling receptor binding	1.15774
	GO:0006338	chromatin remodeling	1.17191		GO:0005777	peroxisome	0.747631		GO:0015293	symporter activity	0.637968
	GO:0045944	positive regulation of transcription by RNA polymerase II	1.06246		GO:0005774	vacuolar membrane	0.701558		GO:0071949	FAD binding	0.630203
	GO:0030182	neuron differentiation	0.817135		GO:0009986	cell surface	0.657876		GO:0042802	identical protein binding	0.50051
	GO:0000398	mRNA splicing, via spliceosome	0.787443		GO:0010008	endosome membrane	0.546007		GO:0005507	copper ion binding	0.361019
	GO:0009308	amine metabolic process	0.759497		GO:0005635	nuclear envelope	0.500777		GO:0048038	quinone binding	0.295907
	GO:0006814	sodium ion transport	0.699205		GO:0005819	spindle	0.478911		GO:0046982	protein heterodimerization activity	0.295173
	GO:0006955	immune response	0.643398		GO:0043235	receptor complex	0.45951		GO:0000149	SNARE binding	0.269439
	GO:0046488	phosphatidylinositol metabolic process	0.559819		GO:0098794	postsynapse	0.456553		GO:0008028	monocarboxylic acid transmembrane transporter activity	0.198681
	GO:0010628	positive regulation of gene expression	0.542369		GO:0098793	presynapse	0.375898		GO:0019904	protein domain specific binding	0.198069
	GO:0060271	cilium assembly	0.434058		GO:0000775	chromosome, centromeric region	0.375495		GO:0042803	protein homodimerization activity	0.168068
	GO:0006888	endoplasmic reticulum to Golgi vesicle-mediated transport	0.416243		GO:0071013	catalytic step 2 spliceosome	0.317292		GO:0019905	syntaxin binding	0.107619
	GO:0006915	apoptotic process	0.397284		GO:0005769	early endosome	0.310086		GO:0008201	heparin binding	0.0904782
	GO:0046677	response to antibiotic	0.317809		GO:0005741	mitochondrial outer membrane	0.292683		GO:0070492	oligosaccharide binding	0.0897996
	GO:0061025	membrane fusion	0.310158		GO:0000779	condensed chromosome, centromeric region	0.292101		GO:0004623	phospholipase A2 activity	0.0883183
	GO:0045087	innate immune response	0.258711		GO:0009897	external side of plasma membrane	0.288538		GO:0008131	primary amine oxidase activity	0.0733059
	GO:0008284	positive regulation of cell population proliferation	0.242688		GO:0048471	perinuclear region of cytoplasm	0.25849		GO:0001540	amyloid-beta binding	0.0303176
	GO:0007420	brain development	0.202789		GO:0032040	small-subunit processome	0.232485		GO:0047498	calcium-dependent phospholipase A2 activity	0.0255189
	GO:0009410	response to xenobiotic stimulus	0.165884		GO:0016324	apical plasma membrane	0.216453		GO:0001530	lipopolysaccharide binding	0.0224854
	GO:0006898	receptor-mediated endocytosis	0.163284		GO:0031201	SNARE complex	0.185585		GO:0005537	mannose binding	0.0165625
	GO:0048511	rhythmic process	0.154741		GO:0055037	recycling endosome	0.170959		GO:0042806	fucose binding	0.0113314
	GO:0006954	inflammatory response	0.15032		GO:0016607	nuclear speck	0.16024		GO:0015129	lactate transmembrane transporter activity	0.00965275
	GO:0006805	xenobiotic metabolic process	0.148099		GO:0005778	peroxisomal membrane	0.157482		GO:0061809	NAD+ nucleotidase, cyclic ADP-ribose generating	0.00389392
	GO:0006891	intra-Golgi vesicle-mediated transport	0.143872		GO:0005814	centriole	0.135241		GO:1990226	histone methyltransferase binding	0.00337281
	GO:0042742	defense response to bacterium	0.140633		GO:0090734	site of DNA damage	0.114448		GO:0001875	lipopolysaccharide immune receptor activity	0.00264103
	GO:0006890	retrograde vesicle-mediated transport, Golgi to endoplasmic reticulum	0.139669		GO:0005923	bicellular tight junction	0.108316		GO:0050135	NADP+ nucleosidase activity	1.99574e-05
	GO:0030178	negative regulation of Wnt signaling pathway	0.137113		GO:0000781	chromosome, telomeric region	0.102834
	GO:0043123	positive regulation of canonical NF-kappaB signal transduction	0.13282		GO:0070062	extracellular exosome	0.101532
	GO:0048568	embryonic organ development	0.132344		GO:0005782	peroxisomal matrix	0.0918021
	GO:0097190	apoptotic signaling pathway	0.124216		GO:0098978	glutamatergic synapse	0.0847528
	GO:0046473	phosphatidic acid metabolic process	0.114596		GO:0001726	ruffle	0.0832371
	GO:0006909	phagocytosis	0.0944316		GO:0005581	collagen trimer	0.0684776
	GO:0046470	phosphatidylcholine metabolic process	0.0702697		GO:0000974	Prp19 complex	0.0635901
	GO:0002218	activation of innate immune response	0.0681969		GO:0071014	post-mRNA release spliceosomal complex	0.0611053
	GO:0032496	response to lipopolysaccharide	0.0621188		GO:0000792	heterochromatin	0.0585634
	GO:0070374	positive regulation of ERK1 and ERK2 cascade	0.0614263		GO:0005637	nuclear inner membrane	0.0509973
	GO:0035249	synaptic transmission, glutamatergic	0.0533025		GO:0071007	U2-type catalytic step 2 spliceosome	0.0328983
	GO:0071222	cellular response to lipopolysaccharide	0.0511335		GO:0005721	pericentric heterochromatin	0.0269199
	GO:0032755	positive regulation of interleukin-6 production	0.0496596		GO:0045171	intercellular bridge	0.0132811
	GO:0032729	positive regulation of type II interferon production	0.0489769		GO:0001891	phagocytic cup	0.00695983
	GO:0097194	execution phase of apoptosis	0.0487797		GO:0000791	euchromatin	0.00664923
	GO:0007095	mitotic G2 DNA damage checkpoint signaling	0.0469311		GO:0046696	lipopolysaccharide receptor complex	0.00368739
	GO:0046330	positive regulation of JNK cascade	0.046416		GO:0042629	mast cell granule	0.000191327
	GO:0010976	positive regulation of neuron projection development	0.0419573		GO:0035580	specific granule lumen	0.000154055
	GO:0032727	positive regulation of interferon-alpha production	0.0412819
	GO:0007369	gastrulation	0.0392042
	GO:0007249	canonical NF-kappaB signal transduction	0.0365891
	GO:0002224	toll-like receptor signaling pathway	0.0350067
	GO:0050482	arachidonic acid secretion	0.034913
	GO:0006956	complement activation	0.034319
	GO:0001701	in utero embryonic development	0.0325592
	GO:0043032	positive regulation of macrophage activation	0.0321846
	GO:0007288	sperm axoneme assembly	0.0316202
	GO:0050829	defense response to Gram-negative bacterium	0.026841
	GO:0043524	negative regulation of neuron apoptotic process	0.0258403
	GO:0019730	antimicrobial humoral response	0.0243664
	GO:0006658	phosphatidylserine metabolic process	0.024083
	GO:0016082	synaptic vesicle priming	0.0219017
	GO:0019372	lipoxygenase pathway	0.0192447
	GO:0048208	COPII vesicle coating	0.0190007
	GO:2001135	regulation of endocytic recycling	0.0144606
	GO:0070373	negative regulation of ERK1 and ERK2 cascade	0.0139135
	GO:0031663	lipopolysaccharide-mediated signaling pathway	0.0138444
	GO:0034142	toll-like receptor 4 signaling pathway	0.0135536
	GO:0071549	cellular response to dexamethasone stimulus	0.0135314
	GO:0050729	positive regulation of inflammatory response	0.013492
	GO:0030890	positive regulation of B cell proliferation	0.0131716
	GO:0042116	macrophage activation	0.0117864
	GO:0001675	acrosome assembly	0.0110839
	GO:0006625	protein targeting to peroxisome	0.0109853
	GO:0071260	cellular response to mechanical stimulus	0.0104678
	GO:0032732	positive regulation of interleukin-1 production	0.00967164
	GO:0032760	positive regulation of tumor necrosis factor production	0.00945474
	GO:0045429	positive regulation of nitric oxide biosynthetic process	0.00922552
	GO:0010807	regulation of synaptic vesicle priming	0.00875229
	GO:1901224	positive regulation of non-canonical NF-kappaB signal transduction	0.00872518
	GO:0032720	negative regulation of tumor necrosis factor production	0.00860934
	GO:0032722	positive regulation of chemokine production	0.00808928
	GO:0032757	positive regulation of interleukin-8 production	0.00768999
	GO:0071346	cellular response to type II interferon	0.00761851
	GO:0032715	negative regulation of interleukin-6 production	0.00633192
	GO:0070266	necroptotic process	0.00551362
	GO:0032735	positive regulation of interleukin-12 production	0.0053756
	GO:0045671	negative regulation of osteoclast differentiation	0.00502807
	GO:0060907	positive regulation of macrophage cytokine production	0.0049837
	GO:0001867	complement activation, lectin pathway	0.00494427
	GO:0034375	high-density lipoprotein particle remodeling	0.00494427
	GO:1900017	positive regulation of cytokine production involved in inflammatory response	0.0048161
	GO:0002756	MyD88-independent toll-like receptor signaling pathway	0.00461153
	GO:0014002	astrocyte development	0.00450555
	GO:0071280	cellular response to copper ion	0.00442174
	GO:0045348	positive regulation of MHC class II biosynthetic process	0.00441188
	GO:0032731	positive regulation of interleukin-1 beta production	0.00437738
	GO:0042416	dopamine biosynthetic process	0.00437245
	GO:0035666	TRIF-dependent toll-like receptor signaling pathway	0.00429604
	GO:0032733	positive regulation of interleukin-10 production	0.00423689
	GO:0002755	MyD88-dependent toll-like receptor signaling pathway	0.00411858
	GO:0007252	I-kappaB phosphorylation	0.00399534
	GO:0032689	negative regulation of type II interferon production	0.00394358
	GO:0032728	positive regulation of interferon-beta production	0.00377352
	GO:0120163	negative regulation of cold-induced thermogenesis	0.00371436
	GO:0034356	NAD biosynthesis via nicotinamide riboside salvage pathway	0.00361824
	GO:0045176	apical protein localization	0.00354923
	GO:0034128	negative regulation of MyD88-independent toll-like receptor signaling pathway	0.00303656
	GO:0043303	mast cell degranulation	0.00276297
	GO:0034374	low-density lipoprotein particle remodeling	0.00267671
	GO:1904646	cellular response to amyloid-beta	0.00260523
	GO:2000343	positive regulation of chemokine (C-X-C motif) ligand 2 production	0.0024672
	GO:0031394	positive regulation of prostaglandin biosynthetic process	0.00227249
	GO:0042088	T-helper 1 type immune response	0.00203834
	GO:1900227	positive regulation of NLRP3 inflammasome complex assembly	0.00187813
	GO:0036151	phosphatidylcholine acyl-chain remodeling	0.0018313
	GO:0032700	negative regulation of interleukin-17 production	0.00145173
	GO:0002322	B cell proliferation involved in immune response	0.00139258
	GO:0010744	positive regulation of macrophage derived foam cell differentiation	0.00133342
	GO:1903428	positive regulation of reactive oxygen species biosynthetic process	0.00128166
	GO:0021670	lateral ventricle development	0.00119047
	GO:0010838	positive regulation of keratinocyte proliferation	0.00109188
	GO:0140052	cellular response to oxidised low-density lipoprotein particle stimulus	0.000919348
	GO:0051092	positive regulation of NF-kappaB transcription factor activity	0.000835547
	GO:0021960	anterior commissure morphogenesis	0.00080597
	GO:0071223	cellular response to lipoteichoic acid	0.000791182
	GO:0051770	positive regulation of nitric-oxide synthase biosynthetic process	0.000732028
	GO:0021540	corpus callosum morphogenesis	0.000576749
	GO:0036152	phosphatidylethanolamine acyl-chain remodeling	0.000557031
	GO:0043312	neutrophil degranulation	0.000507736
	GO:1903595	positive regulation of histamine secretion by mast cell	0.000382035
	GO:0070317	negative regulation of G0 to G1 transition	0.000340134
	GO:0071504	cellular response to heparin	0.00033274
	GO:0071420	cellular response to histamine	0.000313022
	GO:0032781	positive regulation of ATP-dependent activity	0.000246474
	GO:0036148	phosphatidylglycerol acyl-chain remodeling	0.000236615
	GO:0032611	interleukin-1 beta production	0.000140983
	GO:0032609	type II interferon production	1.47884e-05
