# Supplementary material for: Decoding Local Adaptation in the Exploited Native Marine Mussel Mytilus chilensis: Genomic Evidence from a Reciprocal Transplant Experiment
Source: Int J Mol Sci. 2025 Jan 23;26(3):931. doi: 10.3390/ijms26030931 (PMC11817969; doi:10.3390/ijms26030931)
Supplement: Supplementary file 1 [file ijms-26-00931-s001.zip › Table S3 GO categorization of DEGs under the home vs. away (δHA) criterion.xlsx]

## Sheet: TCo vs (50)UR-ACo
	BIOLOGICAL PROCESSES				CELLULAR COMPONENTS				MOLECULAR FUNCTIONS
	TermID	Name	Frequency (%)		TermID	Name	Frequency (%)		TermID	Name	Frequency (%)
	GO:0008150	biological_process	100		GO:0005886	plasma membrane	17.1773		GO:0005515	protein binding	8.61005
	GO:0007165	signal transduction	8.75663		GO:0005829	cytosol	14.0481		GO:0003723	RNA binding	6.09981
	GO:0008104	protein localization	4.11211		GO:0005739	mitochondrion	4.85698		GO:0005198	structural molecule activity	3.11323
	GO:0015031	protein transport	3.09344		GO:0005856	cytoskeleton	3.10749		GO:0005525	GTP binding	1.78036
	GO:0007275	multicellular organism development	2.52112		GO:0005615	extracellular space	2.07854		GO:0019899	enzyme binding	1.47073
	GO:0007010	cytoskeleton organization	1.98151		GO:0005768	endosome	1.28216		GO:0030674	protein-macromolecule adaptor activity	1.22063
	GO:0033365	protein localization to organelle	1.52786		GO:0043005	neuron projection	1.2409		GO:0005102	signaling receptor binding	1.15774
	GO:0006897	endocytosis	0.639997		GO:0005730	nucleolus	1.21147		GO:0019901	protein kinase binding	0.402466
	GO:0010628	positive regulation of gene expression	0.542369		GO:0000139	Golgi membrane	0.783334		GO:0042803	protein homodimerization activity	0.168068
	GO:0006888	endoplasmic reticulum to Golgi vesicle-mediated transport	0.416243		GO:0005764	lysosome	0.600264		GO:0005200	structural constituent of cytoskeleton	0.147601
	GO:0006887	exocytosis	0.34308		GO:0062023	collagen-containing extracellular matrix	0.319752		GO:0051117	ATPase binding	0.0795459
	GO:0070972	protein localization to endoplasmic reticulum	0.310518		GO:0005769	early endosome	0.310086		GO:0044325	transmembrane transporter binding	0.0780158
	GO:0006874	intracellular calcium ion homeostasis	0.271787		GO:0009898	cytoplasmic side of plasma membrane	0.26579		GO:0019903	protein phosphatase binding	0.0733791
	GO:0072659	protein localization to plasma membrane	0.196124		GO:0045211	postsynaptic membrane	0.264116		GO:0008093	cytoskeletal anchor activity	0.0218534
	GO:0031647	regulation of protein stability	0.123969		GO:0016324	apical plasma membrane	0.216453		GO:0030507	spectrin binding	0.00710707
	GO:0032456	endocytic recycling	0.117107		GO:0055037	recycling endosome	0.170959
	GO:0001525	angiogenesis	0.117033		GO:0045121	membrane raft	0.122499
	GO:0050821	protein stabilization	0.101436		GO:0016323	basolateral plasma membrane	0.121806
	GO:0000463	maturation of LSU-rRNA from tricistronic rRNA transcript (SSU-rRNA, 5,8S rRNA, LSU-rRNA)	0.0943305		GO:0030018	Z disc	0.111114
	GO:0070374	positive regulation of ERK1 and ERK2 cascade	0.0614263		GO:0042383	sarcolemma	0.105786
	GO:0051924	regulation of calcium ion transport	0.0416369		GO:0070062	extracellular exosome	0.101532
	GO:0010634	positive regulation of epithelial cell migration	0.0324902		GO:0016529	sarcoplasmic reticulum	0.0586479
	GO:0002027	regulation of heart rate	0.0286551		GO:0001650	fibrillar center	0.023491
	GO:0055117	regulation of cardiac muscle contraction	0.0223429		GO:0030315	T-tubule	0.0201763
	GO:0086091	regulation of heart rate by cardiac conduction	0.0148377		GO:0031672	A band	0.0177362
	GO:0060307	regulation of ventricular cardiac muscle cell membrane repolarization	0.0135142		GO:0014704	intercalated disc	0.0139445
	GO:0051279	regulation of release of sequestered calcium ion into cytosol	0.0133564		GO:0031430	M band	0.00917127
	GO:0070296	sarcoplasmic reticulum calcium ion transport	0.0126318		GO:0043034	costamere	0.00776489
	GO:0034394	protein localization to cell surface	0.0117889		GO:0014731	spectrin-associated cytoskeleton	0.000638584
	GO:0043268	positive regulation of potassium ion transport	0.0111825		GO:0030673	axolemma	0.000606283
	GO:0051928	positive regulation of calcium ion transport	0.00914912
	GO:0086005	ventricular cardiac muscle cell action potential	0.00850828
	GO:0045199	maintenance of epithelial cell apical/basal polarity	0.00720936
	GO:0033292	T-tubule organization	0.0061865
	GO:0010882	regulation of cardiac muscle contraction by calcium ion signaling	0.00610023
	GO:0010718	positive regulation of epithelial to mesenchymal transition	0.00575763
	GO:0086004	regulation of cardiac muscle cell contraction	0.00391894
	GO:0010881	regulation of cardiac muscle contraction by regulation of the release of sequestered calcium ion	0.00386964
	GO:0003283	atrial septum development	0.00212214
	GO:0086014	atrial cardiac muscle cell action potential	0.00101547
	GO:0086015	SA node cell action potential	0.000497878
	GO:0030913	paranodal junction assembly	0.000428865
	GO:0051597	response to methylmercury	0.000406682
	GO:0086046	membrane depolarization during SA node cell action potential	0.00028591
	GO:2001259	positive regulation of cation channel activity	0.000253868
	GO:1901018	positive regulation of potassium ion transmembrane transporter activity	6.6548e-05

## Sheet: (103)UR-TCo vs ACo
	BIOLOGICAL PROCESSES				CELLULAR COMPONENTS				MOLECULAR FUNCTIONS
	TermID	Name	Frequency (%)		TermID	Name	Frequency (%)		TermID	Name	Frequency (%)
	GO:0008150	biological_process	100		GO:0016020	membrane	49.2542		GO:0003674	molecular_function	100
	GO:0034641	cellular nitrogen compound metabolic process	24.7717		GO:0005737	cytoplasm	43.0767		GO:0003824	catalytic activity	60.7279
	GO:0090304	nucleic acid metabolic process	13.5411		GO:0032991	protein-containing complex	19.7555		GO:0005524	ATP binding	12.418
	GO:0006259	DNA metabolic process	5.6268		GO:0005886	plasma membrane	17.1773		GO:0003677	DNA binding	12.252
	GO:0006974	DNA damage response	3.25653		GO:0005634	nucleus	16.5162		GO:0005515	protein binding	8.61005
	GO:0006281	DNA repair	2.89553		GO:0005829	cytosol	14.0481		GO:0046914	transition metal ion binding	6.15597
	GO:0007275	multicellular organism development	2.52112		GO:0005739	mitochondrion	4.85698		GO:0003723	RNA binding	6.09981
	GO:0006310	DNA recombination	1.82587		GO:1990904	ribonucleoprotein complex	4.31584		GO:0016887	ATP hydrolysis activity	4.01852
	GO:0006886	intracellular protein transport	1.58383		GO:0005576	extracellular region	3.86875		GO:0008270	zinc ion binding	3.77312
	GO:0045892	negative regulation of DNA-templated transcription	1.52583		GO:0005783	endoplasmic reticulum	3.09453		GO:0004672	protein kinase activity	3.52487
	GO:0006260	DNA replication	1.48869		GO:0042995	cell projection	2.57597		GO:1990837	sequence-specific double-stranded DNA binding	3.31015
	GO:0007186	G protein-coupled receptor signaling pathway	1.4238		GO:0005694	chromosome	2.52458		GO:0000981	DNA-binding transcription factor activity, RNA polymerase II-specific	2.28789
	GO:0016567	protein ubiquitination	1.26786		GO:0031410	cytoplasmic vesicle	2.42489		GO:0044877	protein-containing complex binding	2.22721
	GO:0006511	ubiquitin-dependent protein catabolic process	1.23807		GO:0005794	Golgi apparatus	2.34996		GO:0004518	nuclease activity	2.17055
	GO:0045944	positive regulation of transcription by RNA polymerase II	1.06246		GO:0005615	extracellular space	2.07854		GO:0000977	RNA polymerase II transcription regulatory region sequence-specific DNA binding	1.85474
	GO:0048870	cell motility	0.863519		GO:0005789	endoplasmic reticulum membrane	1.70202		GO:0000287	magnesium ion binding	1.76101
	GO:0006979	response to oxidative stress	0.819181		GO:0005768	endosome	1.28216		GO:0000978	RNA polymerase II cis-regulatory region sequence-specific DNA binding	1.57668
	GO:0006302	double-strand break repair	0.788115		GO:0043005	neuron projection	1.2409		GO:0019899	enzyme binding	1.47073
	GO:0009308	amine metabolic process	0.759497		GO:0005730	nucleolus	1.21147		GO:0005509	calcium ion binding	1.34225
	GO:0032508	DNA duplex unwinding	0.641064		GO:0000785	chromatin	1.08718		GO:0008289	lipid binding	1.29147
	GO:0042981	regulation of apoptotic process	0.608384		GO:0045202	synapse	1.08012		GO:0004386	helicase activity	1.24557
	GO:0016311	dephosphorylation	0.564228		GO:0000139	Golgi membrane	0.783334		GO:0030674	protein-macromolecule adaptor activity	1.22063
	GO:0000122	negative regulation of transcription by RNA polymerase II	0.552067		GO:0015629	actin cytoskeleton	0.758445		GO:0046983	protein dimerization activity	1.17414
	GO:0010628	positive regulation of gene expression	0.542369		GO:0005929	cilium	0.749624		GO:0030170	pyridoxal phosphate binding	1.03883
	GO:0016477	cell migration	0.490939		GO:0005777	peroxisome	0.747631		GO:0004527	exonuclease activity	0.772799
	GO:0006661	phosphatidylinositol biosynthetic process	0.440893		GO:0005813	centrosome	0.472443		GO:0004721	phosphoprotein phosphatase activity	0.644568
	GO:0000724	double-strand break repair via homologous recombination	0.433617		GO:0005657	replication fork	0.34528		GO:0071949	FAD binding	0.630203
	GO:0070588	calcium ion transmembrane transport	0.422481		GO:0005741	mitochondrial outer membrane	0.292683		GO:0003682	chromatin binding	0.62877
	GO:0006888	endoplasmic reticulum to Golgi vesicle-mediated transport	0.416243		GO:0009898	cytoplasmic side of plasma membrane	0.26579		GO:0003678	DNA helicase activity	0.542993
	GO:0006915	apoptotic process	0.397284		GO:0045211	postsynaptic membrane	0.264116		GO:0042802	identical protein binding	0.50051
	GO:0006284	base-excision repair	0.339683		GO:0048471	perinuclear region of cytoplasm	0.25849		GO:0008408	3'-5' exonuclease activity	0.466266
	GO:0007417	central nervous system development	0.318629		GO:0016324	apical plasma membrane	0.216453		GO:0019901	protein kinase binding	0.402466
	GO:0046677	response to antibiotic	0.317809		GO:0005930	axoneme	0.170435		GO:0005507	copper ion binding	0.361019
	GO:0043066	negative regulation of apoptotic process	0.288774		GO:0016607	nuclear speck	0.16024		GO:0030145	manganese ion binding	0.309606
	GO:0009267	cellular response to starvation	0.279139		GO:0005778	peroxisomal membrane	0.157482		GO:0048038	quinone binding	0.295907
	GO:0045087	innate immune response	0.258711		GO:0035861	site of double-strand break	0.108408		GO:0046982	protein heterodimerization activity	0.295173
	GO:0034976	response to endoplasmic reticulum stress	0.252707		GO:0005923	bicellular tight junction	0.108316		GO:0004722	protein serine/threonine phosphatase activity	0.279435
	GO:0008284	positive regulation of cell population proliferation	0.242688		GO:0000781	chromosome, telomeric region	0.102834		GO:0004725	protein tyrosine phosphatase activity	0.235409
	GO:0032880	regulation of protein localization	0.24189		GO:0070062	extracellular exosome	0.101532		GO:0043138	3'-5' DNA helicase activity	0.223264
	GO:0010975	regulation of neuron projection development	0.227779		GO:0043197	dendritic spine	0.0988216		GO:0042803	protein homodimerization activity	0.168068
	GO:0000723	telomere maintenance	0.227355		GO:0005782	peroxisomal matrix	0.0918021		GO:0001228	DNA-binding transcription activator activity, RNA polymerase II-specific	0.163019
	GO:0007507	heart development	0.225139		GO:0070971	endoplasmic reticulum exit site	0.0695163		GO:0009378	four-way junction helicase activity	0.108136
	GO:0006367	transcription initiation at RNA polymerase II promoter	0.210343		GO:0030127	COPII vesicle coat	0.0600841		GO:0008138	protein tyrosine/serine/threonine phosphatase activity	0.103009
	GO:0007420	brain development	0.202789		GO:0070822	Sin3-type complex	0.054876		GO:0019902	phosphatase binding	0.0934341
	GO:0006278	RNA-templated DNA biosynthetic process	0.178822		GO:0016605	PML body	0.0528112		GO:0008201	heparin binding	0.0904782
	GO:0034605	cellular response to heat	0.1732		GO:0034451	centriolar satellite	0.0406309		GO:0061629	RNA polymerase II-specific DNA-binding transcription factor binding	0.0840164
	GO:0009410	response to xenobiotic stimulus	0.165884		GO:0005697	telomerase holoenzyme complex	0.0265621		GO:0008131	primary amine oxidase activity	0.0733059
	GO:0006268	DNA unwinding involved in DNA replication	0.164539		GO:0031463	Cul3-RING ubiquitin ligase complex	0.0263957		GO:0000400	four-way junction DNA binding	0.0684806
	GO:0008015	blood circulation	0.164359		GO:0016363	nuclear matrix	0.0251036		GO:1990782	protein tyrosine kinase binding	0.0580939
	GO:0000731	DNA synthesis involved in DNA repair	0.15992		GO:0097546	ciliary base	0.0204919		GO:0043495	protein-membrane adaptor activity	0.0399681
	GO:0043122	regulation of canonical NF-kappaB signal transduction	0.150214		GO:0031464	Cul4A-RING E3 ubiquitin ligase complex	0.0185662		GO:0048306	calcium-dependent protein binding	0.0314951
	GO:0045596	negative regulation of cell differentiation	0.14869		GO:0098982	GABA-ergic synapse	0.0174232		GO:0030165	PDZ domain binding	0.0305504
	GO:0032434	regulation of proteasomal ubiquitin-dependent protein catabolic process	0.148653		GO:0001533	cornified envelope	0.0060678		GO:0004438	phosphatidylinositol-3-phosphate phosphatase activity	0.0289427
	GO:0006805	xenobiotic metabolic process	0.148099		GO:0099524	postsynaptic cytosol	0.00350849		GO:0070034	telomerase RNA binding	0.025805
	GO:0003341	cilium movement	0.143606		GO:0043220	Schmidt-Lanterman incisure	0.00207478		GO:0010997	anaphase-promoting complex binding	0.0232105
	GO:2000060	positive regulation of ubiquitin-dependent protein catabolic process	0.127659		GO:0035749	myelin sheath adaxonal region	0.00042241		GO:0002039	p53 binding	0.0220042
	GO:0008285	negative regulation of cell population proliferation	0.1267		GO:0035580	specific granule lumen	0.000154055		GO:1990756	ubiquitin ligase-substrate adaptor activity	0.0157132
	GO:0006936	muscle contraction	0.126128						GO:1990381	ubiquitin-specific protease binding	0.0149348
	GO:0097190	apoptotic signaling pathway	0.124216						GO:0035255	ionotropic glutamate receptor binding	0.0142008
	GO:0031647	regulation of protein stability	0.123969						GO:0004703	G protein-coupled receptor kinase activity	0.0114134
	GO:0001525	angiogenesis	0.117033						GO:0003720	telomerase activity	0.0109367
	GO:0010508	positive regulation of autophagy	0.113558						GO:0051880	G-quadruplex DNA binding	0.0106772
	GO:0046856	phosphatidylinositol dephosphorylation	0.109282						GO:0016314	phosphatidylinositol-3,4,5-trisphosphate 3-phosphatase activity	0.00918042
	GO:0060070	canonical Wnt signaling pathway	0.102935						GO:0005161	platelet-derived growth factor receptor binding	0.00699176
	GO:0010043	response to zinc ion	0.102767						GO:0000403	Y-form DNA binding	0.00347925
	GO:0008283	cell population proliferation	0.102388						GO:0031694	alpha-2A adrenergic receptor binding	0.00085817
	GO:0050821	protein stabilization	0.101436						GO:0000405	bubble DNA binding	0.000605376
	GO:0097502	mannosylation	0.0981484						GO:0032405	MutLalpha complex binding	0.000580983
	GO:0032869	cellular response to insulin stimulus	0.0950872
	GO:0031297	replication fork processing	0.0865395
	GO:0050727	regulation of inflammatory response	0.0864606
	GO:0007584	response to nutrient	0.082522
	GO:0010977	negative regulation of neuron projection development	0.0774175
	GO:0051592	response to calcium ion	0.0710092
	GO:0001708	cell fate specification	0.0709894
	GO:0006564	L-serine biosynthetic process	0.0695476
	GO:0032007	negative regulation of TOR signaling	0.0689289
	GO:0050771	negative regulation of axonogenesis	0.0684877
	GO:0046718	symbiont entry into host cell	0.066336
	GO:0007368	determination of left/right symmetry	0.0631738
	GO:0070374	positive regulation of ERK1 and ERK2 cascade	0.0614263
	GO:0051896	regulation of phosphatidylinositol 3-kinase/protein kinase B signal transduction	0.060014
	GO:0009749	response to glucose	0.0588235
	GO:0043647	inositol phosphate metabolic process	0.0587816
	GO:0006488	dolichol-linked oligosaccharide biosynthetic process	0.05697
	GO:0014032	neural crest cell development	0.0563883
	GO:0061709	reticulophagy	0.0518039
	GO:0044806	G-quadruplex DNA unwinding	0.0495856
	GO:0046685	response to arsenic-containing substance	0.0469139
	GO:0048738	cardiac muscle tissue development	0.0468769
	GO:0030336	negative regulation of cell migration	0.0465269
	GO:0001764	neuron migration	0.0426942
	GO:0007416	synapse assembly	0.0404341
	GO:0045766	positive regulation of angiogenesis	0.0387334
	GO:0031623	receptor internalization	0.0387161
	GO:0060048	cardiac muscle contraction	0.0348613
	GO:0036158	outer dynein arm assembly	0.0321649
	GO:0007611	learning or memory	0.0301832
	GO:0030218	erythrocyte differentiation	0.0281794
	GO:0009953	dorsal/ventral pattern formation	0.0279156
	GO:0007626	locomotory behavior	0.026878
	GO:0071456	cellular response to hypoxia	0.0264048
	GO:0001933	negative regulation of protein phosphorylation	0.0262569
	GO:0019079	viral genome replication	0.0238069
	GO:0010595	positive regulation of endothelial cell migration	0.0225499
	GO:0030534	adult behavior	0.0225474
	GO:0032355	response to estradiol	0.0218253
	GO:0001938	positive regulation of endothelial cell proliferation	0.0210612
	GO:1904668	positive regulation of ubiquitin protein ligase activity	0.0210168
	GO:2000134	negative regulation of G1/S transition of mitotic cell cycle	0.0202725
	GO:0001649	osteoblast differentiation	0.019989
	GO:0045666	positive regulation of neuron differentiation	0.0197869
	GO:0001570	vasculogenesis	0.0191116
	GO:0048208	COPII vesicle coating	0.0190007
	GO:0031397	negative regulation of protein ubiquitination	0.0186162
	GO:0050680	negative regulation of epithelial cell proliferation	0.0182834
	GO:1905606	regulation of presynapse assembly	0.0179803
	GO:0007613	memory	0.0171669
	GO:0097105	presynaptic membrane assembly	0.0170166
	GO:0051898	negative regulation of phosphatidylinositol 3-kinase/protein kinase B signal transduction	0.016849
	GO:0007213	G protein-coupled acetylcholine receptor signaling pathway	0.0163067
	GO:0043542	endothelial cell migration	0.0155624
	GO:1901796	regulation of signal transduction by p53 class mediator	0.0148008
	GO:1990090	cellular response to nerve growth factor stimulus	0.0142437
	GO:0000722	telomere maintenance via recombination	0.0140219
	GO:0070373	negative regulation of ERK1 and ERK2 cascade	0.0139135
	GO:0048008	platelet-derived growth factor receptor signaling pathway	0.0137976
	GO:0001706	endoderm formation	0.0134747
	GO:0043491	phosphatidylinositol 3-kinase/protein kinase B signal transduction	0.0125184
	GO:0071569	protein ufmylation	0.012516
	GO:0003143	embryonic heart tube morphogenesis	0.0122547
	GO:0060291	long-term synaptic potentiation	0.0120624
	GO:0001947	heart looping	0.0113797
	GO:0033198	response to ATP	0.0111875
	GO:0006625	protein targeting to peroxisome	0.0109853
	GO:0046621	negative regulation of organ growth	0.0107044
	GO:0048854	brain morphogenesis	0.010347
	GO:0003356	regulation of cilium beat frequency	0.0100142
	GO:0007217	tachykinin receptor signaling pathway	0.0099822
	GO:0060179	male mating behavior	0.00936601
	GO:0003279	cardiac septum development	0.00925017
	GO:0033555	multicellular organismal response to stress	0.00893222
	GO:0021955	central nervous system neuron axonogenesis	0.00838751
	GO:0055008	cardiac muscle tissue morphogenesis	0.0081854
	GO:0032228	regulation of synaptic transmission, GABAergic	0.00696043
	GO:0060074	synapse maturation	0.00626537
	GO:0060997	dendritic spine morphogenesis	0.00619882
	GO:0033137	negative regulation of peptidyl-serine phosphorylation	0.00558757
	GO:0033146	regulation of intracellular estrogen receptor signaling pathway	0.00508229
	GO:0050765	negative regulation of phagocytosis	0.0047742
	GO:0010719	negative regulation of epithelial to mesenchymal transition	0.00462632
	GO:0071280	cellular response to copper ion	0.00442174
	GO:0014823	response to activity	0.00440449
	GO:0042416	dopamine biosynthetic process	0.00437245
	GO:0071480	cellular response to gamma radiation	0.00397563
	GO:0035176	social behavior	0.0039707
	GO:0090656	t-circle formation	0.00377105
	GO:1902570	protein localization to nucleolus	0.00370204
	GO:0021591	ventricular system development	0.00357387
	GO:0001569	branching involved in blood vessel morphogenesis	0.00339641
	GO:0003203	endocardial cushion morphogenesis	0.00323374
	GO:0044320	cellular response to leptin stimulus	0.00300698
	GO:0060736	prostate gland growth	0.00292072
	GO:2000463	positive regulation of excitatory postsynaptic potential	0.00286896
	GO:0060218	hematopoietic stem cell differentiation	0.00283199
	GO:0051895	negative regulation of focal adhesion assembly	0.00280241
	GO:0003180	aortic valve morphogenesis	0.00243516
	GO:0003272	endocardial cushion formation	0.00219608
	GO:0051345	positive regulation of hydrolase activity	0.00209749
	GO:0031642	negative regulation of myelination	0.00203588
	GO:0003148	outflow tract septum morphogenesis	0.00202848
	GO:0021542	dentate gyrus development	0.00200137
	GO:0060045	positive regulation of cardiac muscle cell proliferation	0.00194961
	GO:0014029	neural crest formation	0.00186581
	GO:0045475	locomotor rhythm	0.00185102
	GO:0090394	negative regulation of excitatory postsynaptic potential	0.00182884
	GO:1904706	negative regulation of vascular associated smooth muscle cell proliferation	0.00182884
	GO:0003215	cardiac right ventricle morphogenesis	0.00180912
	GO:0061820	telomeric D-loop disassembly	0.00180419
	GO:0016579	protein deubiquitination	0.00160701
	GO:0010225	response to UV-C	0.00147638
	GO:0060413	atrial septum morphogenesis	0.00147145
	GO:0060252	positive regulation of glial cell proliferation	0.00146899
	GO:0007270	neuron-neuron synaptic transmission	0.00143941
	GO:0051091	positive regulation of DNA-binding transcription factor activity	0.0014049
	GO:0048681	negative regulation of axon regeneration	0.00130878
	GO:0021527	spinal cord association neuron differentiation	0.00125455
	GO:0060292	long-term synaptic depression	0.00124716
	GO:0048853	forebrain morphogenesis	0.00122498
	GO:0045792	negative regulation of cell size	0.00111406
	GO:0006470	protein dephosphorylation	0.0010623
	GO:0030948	negative regulation of vascular endothelial growth factor receptor signaling pathway	0.000894701
	GO:0071361	cellular response to ethanol	0.000892236
	GO:0060044	negative regulation of cardiac muscle cell proliferation	0.000813364
	GO:0003344	pericardium morphogenesis	0.000808435
	GO:0042711	maternal behavior	0.000803505
	GO:0060134	prepulse inhibition	0.000766534
	GO:0071257	cellular response to electrical stimulus	0.000645762
	GO:0036324	vascular endothelial growth factor receptor-2 signaling pathway	0.00056689
	GO:0018105	peptidyl-serine phosphorylation	0.000549637
	GO:0043280	positive regulation of cysteine-type endopeptidase activity involved in apoptotic process	0.000539778
	GO:0043312	neutrophil degranulation	0.000507736
	GO:0010666	positive regulation of cardiac muscle cell apoptotic process	0.000458442
	GO:1903895	negative regulation of IRE1-mediated unfolded protein response	0.000448583
	GO:1902065	response to L-glutamate	0.00043133
	GO:0048820	hair follicle maturation	0.0004264
	GO:0032088	negative regulation of NF-kappaB transcription factor activity	0.0004264
	GO:1902527	positive regulation of protein monoubiquitination	0.000391894
	GO:0071504	cellular response to heparin	0.00033274
	GO:0006919	activation of cysteine-type endopeptidase activity involved in apoptotic process	0.000330275
	GO:0070268	cornification	0.00032781
	GO:1990314	cellular response to insulin-like growth factor stimulus	0.000320416
	GO:0071420	cellular response to histamine	0.000313022
	GO:0018107	peptidyl-threonine phosphorylation	0.000256333
	GO:0061002	negative regulation of dendritic spine morphogenesis	0.000236615
	GO:0035335	peptidyl-tyrosine dephosphorylation	0.000184856
	GO:1901017	negative regulation of potassium ion transmembrane transporter activity	0.000135561
	GO:2000272	negative regulation of signaling receptor activity	0.000128166
	GO:0045736	negative regulation of cyclin-dependent protein serine/threonine kinase activity	0.000103519
	GO:1990592	protein K69-linked ufmylation	8.38012e-05

## Sheet: TYa vs (55)UR-AYa
	BIOLOGICAL PROCESSES				CELLULAR COMPONENTS				MOLECULAR FUNCTIONS
	TermID	Name	Frequency (%)		TermID	Name	Frequency (%)		TermID	Name	Frequency (%)
	GO:0008150	biological_process	100		GO:0016020	membrane	49.2542		GO:0003674	molecular_function	100
	GO:0006355	regulation of DNA-templated transcription	11.0489		GO:0005737	cytoplasm	43.0767		GO:0046872	metal ion binding	18.0747
	GO:0007165	signal transduction	8.75663		GO:0005886	plasma membrane	17.1773		GO:0097367	carbohydrate derivative binding	15.4968
	GO:0006508	proteolysis	5.26226		GO:0005783	endoplasmic reticulum	3.09453		GO:0005524	ATP binding	12.418
	GO:0006811	monoatomic ion transport	4.77617		GO:0005615	extracellular space	2.07854		GO:0003677	DNA binding	12.252
	GO:0006357	regulation of transcription by RNA polymerase II	4.18945		GO:0005654	nucleoplasm	1.83045		GO:0005515	protein binding	8.61005
	GO:0034220	monoatomic ion transmembrane transport	4.16115		GO:0005789	endoplasmic reticulum membrane	1.70202		GO:0003723	RNA binding	6.09981
	GO:0036211	protein modification process	3.78261		GO:0043005	neuron projection	1.2409		GO:0003700	DNA-binding transcription factor activity	5.92613
	GO:0006974	DNA damage response	3.25653		GO:0000785	chromatin	1.08718		GO:1990837	sequence-specific double-stranded DNA binding	3.31015
	GO:0007275	multicellular organism development	2.52112		GO:0045202	synapse	1.08012		GO:0000978	RNA polymerase II cis-regulatory region sequence-specific DNA binding	1.57668
	GO:0006351	DNA-templated transcription	2.04397		GO:0005929	cilium	0.749624		GO:0005216	monoatomic ion channel activity	1.37319
	GO:0043687	post-translational protein modification	1.53049		GO:0043235	receptor complex	0.45951		GO:0005509	calcium ion binding	1.34225
	GO:0045892	negative regulation of DNA-templated transcription	1.52583		GO:0098794	postsynapse	0.456553		GO:0005102	signaling receptor binding	1.15774
	GO:0006325	chromatin organization	1.33843		GO:0062023	collagen-containing extracellular matrix	0.319752		GO:0009055	electron transfer activity	1.06483
	GO:0016567	protein ubiquitination	1.26786		GO:0045211	postsynaptic membrane	0.264116		GO:0030170	pyridoxal phosphate binding	1.03883
	GO:0006338	chromatin remodeling	1.17191		GO:0019005	SCF ubiquitin ligase complex	0.141699		GO:0004252	serine-type endopeptidase activity	0.881063
	GO:0007155	cell adhesion	1.10916		GO:0035861	site of double-strand break	0.108408		GO:0042802	identical protein binding	0.50051
	GO:0050877	nervous system process	0.889591		GO:0070062	extracellular exosome	0.101532		GO:0019901	protein kinase binding	0.402466
	GO:0022900	electron transport chain	0.820702		GO:0005604	basement membrane	0.0839577		GO:0005507	copper ion binding	0.361019
	GO:0097435	supramolecular fiber organization	0.801568		GO:0080008	Cul4-RING E3 ubiquitin ligase complex	0.0745703		GO:0030594	neurotransmitter receptor activity	0.205151
	GO:0043161	proteasome-mediated ubiquitin-dependent protein catabolic process	0.702961		GO:0044853	plasma membrane raft	0.054066		GO:0005262	calcium channel activity	0.200484
	GO:0006897	endocytosis	0.639997		GO:0016581	NuRD complex	0.0321603		GO:0042803	protein homodimerization activity	0.168068
	GO:0042981	regulation of apoptotic process	0.608384		GO:0005787	signal peptidase complex	0.0285922		GO:0004714	transmembrane receptor protein tyrosine kinase activity	0.126852
	GO:0051247	positive regulation of protein metabolic process	0.574903		GO:0005892	acetylcholine-gated channel complex	0.00925326		GO:0140297	DNA-binding transcription factor binding	0.11829
	GO:0000122	negative regulation of transcription by RNA polymerase II	0.552067		GO:0001527	microfibril	0.00523788		GO:0070492	oligosaccharide binding	0.0897996
	GO:0007268	chemical synaptic transmission	0.478709						GO:0001227	DNA-binding transcription repressor activity, RNA polymerase II-specific	0.0891454
	GO:0006816	calcium ion transport	0.450919						GO:0005201	extracellular matrix structural constituent	0.0836727
	GO:0000209	protein polyubiquitination	0.440792						GO:0003823	antigen binding	0.0514747
	GO:0060271	cilium assembly	0.434058						GO:0046332	SMAD binding	0.0490266
	GO:0070588	calcium ion transmembrane transport	0.422481						GO:0022848	acetylcholine-gated monoatomic cation-selective channel activity	0.0428264
	GO:0042391	regulation of membrane potential	0.401548						GO:0005044	scavenger receptor activity	0.0313376
	GO:0007169	transmembrane receptor protein tyrosine kinase signaling pathway	0.371614						GO:0001540	amyloid-beta binding	0.0303176
	GO:0034504	protein localization to nucleus	0.278715						GO:0015464	acetylcholine receptor activity	0.0290359
	GO:0006874	intracellular calcium ion homeostasis	0.271787						GO:0004720	protein-lysine 6-oxidase activity	0.00865266
	GO:0045087	innate immune response	0.258711						GO:0001222	transcription corepressor binding	0.0079985
	GO:0045047	protein targeting to ER	0.250871						GO:0035035	histone acetyltransferase binding	0.00535525
	GO:0008284	positive regulation of cell population proliferation	0.242688						GO:0015643	toxic substance binding	0.00520667
	GO:0007507	heart development	0.225139						GO:0042166	acetylcholine binding	0.00486962
	GO:0050808	synapse organization	0.221228						GO:0050681	nuclear androgen receptor binding	0.00337281
	GO:0001934	positive regulation of protein phosphorylation	0.143914						GO:0017081	chloride channel regulator activity	0.00179395
	GO:0006465	signal peptide processing	0.143825
	GO:0031146	SCF-dependent proteasomal ubiquitin-dependent protein catabolic process	0.123355
	GO:0070828	heterochromatin organization	0.121105
	GO:0001525	angiogenesis	0.117033
	GO:0007088	regulation of mitotic nuclear division	0.115796
	GO:0060079	excitatory postsynaptic potential	0.0974755
	GO:0000381	regulation of alternative mRNA splicing, via spliceosome	0.0932066
	GO:0001666	response to hypoxia	0.083148
	GO:0061512	protein localization to cilium	0.0728898
	GO:0006564	L-serine biosynthetic process	0.0695476
	GO:0007368	determination of left/right symmetry	0.0631738
	GO:0070374	positive regulation of ERK1 and ERK2 cascade	0.0614263
	GO:1905515	non-motile cilium assembly	0.0596935
	GO:0030336	negative regulation of cell migration	0.0465269
	GO:0002088	lens development in camera-type eye	0.0430146
	GO:0007271	synaptic transmission, cholinergic	0.041245
	GO:0045766	positive regulation of angiogenesis	0.0387334
	GO:0050890	cognition	0.0381172
	GO:0001701	in utero embryonic development	0.0325592
	GO:0007611	learning or memory	0.0301832
	GO:0002040	sprouting angiogenesis	0.0295128
	GO:0016525	negative regulation of angiogenesis	0.0253277
	GO:0032526	response to retinoic acid	0.0243911
	GO:0046688	response to copper ion	0.0242851
	GO:0010824	regulation of centrosome duplication	0.0242802
	GO:0007498	mesoderm development	0.0241347
	GO:0030199	collagen fibril organization	0.023484
	GO:0045746	negative regulation of Notch signaling pathway	0.0211697
	GO:0095500	acetylcholine receptor signaling pathway	0.0197869
	GO:0045444	fat cell differentiation	0.0195577
	GO:0001570	vasculogenesis	0.0191116
	GO:0030183	B cell differentiation	0.0191116
	GO:0007613	memory	0.0171669
	GO:0043542	endothelial cell migration	0.0155624
	GO:0006110	regulation of glycolytic process	0.014855
	GO:0035094	response to nicotine	0.01398
	GO:0030512	negative regulation of transforming growth factor beta receptor signaling pathway	0.0131223
	GO:0001837	epithelial to mesenchymal transition	0.0109755
	GO:0001935	endothelial cell proliferation	0.00926989
	GO:0032720	negative regulation of tumor necrosis factor production	0.00860934
	GO:0032332	positive regulation of chondrocyte differentiation	0.00629741
	GO:0042733	embryonic digit morphogenesis	0.00585129
	GO:0010718	positive regulation of epithelial to mesenchymal transition	0.00575763
	GO:0098815	modulation of excitatory postsynaptic potential	0.00516117
	GO:1902991	regulation of amyloid precursor protein catabolic process	0.00511187
	GO:0001867	complement activation, lectin pathway	0.00494427
	GO:0043249	erythrocyte maturation	0.00468547
	GO:0048251	elastic fiber assembly	0.00434041
	GO:1902004	positive regulation of amyloid-beta formation	0.00349747
	GO:1904645	response to amyloid-beta	0.0031598
	GO:2000463	positive regulation of excitatory postsynaptic potential	0.00286896
	GO:0071493	cellular response to UV-B	0.00238587
	GO:0051090	regulation of DNA-binding transcription factor activity	0.00216404
	GO:0033674	positive regulation of kinase activity	0.00165384
	GO:0060766	negative regulation of androgen receptor signaling pathway	0.00153553
	GO:1902430	negative regulation of amyloid-beta formation	0.0014123
	GO:0009650	UV protection	0.00136054
	GO:0007614	short-term memory	0.00133589
	GO:1900273	positive regulation of long-term synaptic potentiation	0.00121758
	GO:0003406	retinal pigment epithelium development	0.00120526
	GO:0097680	double-strand break repair via classical nonhomologous end joining	0.00104505
	GO:0051092	positive regulation of NF-kappaB transcription factor activity	0.000835547
	GO:0060831	smoothened signaling pathway involved in dorsal/ventral neural tube patterning	0.000483089
	GO:0018108	peptidyl-tyrosine phosphorylation	0.000441188
	GO:0018057	peptidyl-lysine oxidation	5.17595e-05

## Sheet: (75)UR-TYa vs AYa
	BIOLOGICAL PROCESSES				CELLULAR COMPONENTS				MOLECULAR FUNCTIONS
	TermID	Name	Frequency (%)		TermID	Name	Frequency (%)		TermID	Name	Frequency (%)
	GO:0007165	signal transduction	8.75663		GO:0016020	membrane	49.2542		GO:0046872	metal ion binding	18.0747
	GO:0006811	monoatomic ion transport	4.77617		GO:0005737	cytoplasm	43.0767		GO:0005524	ATP binding	12.418
	GO:0035556	intracellular signal transduction	4.13847		GO:0043231	intracellular membrane-bounded organelle	29.8532		GO:0022857	transmembrane transporter activity	9.87683
	GO:0015031	protein transport	3.09344		GO:0032991	protein-containing complex	19.7555		GO:0005515	protein binding	8.61005
	GO:0007010	cytoskeleton organization	1.98151		GO:0005886	plasma membrane	17.1773		GO:0004672	protein kinase activity	3.52487
	GO:0006644	phospholipid metabolic process	1.80764		GO:0005634	nucleus	16.5162		GO:0005198	structural molecule activity	3.11323
	GO:0016042	lipid catabolic process	1.40931		GO:0005829	cytosol	14.0481		GO:0005525	GTP binding	1.78036
	GO:0007399	nervous system development	1.31723		GO:0005576	extracellular region	3.86875		GO:0000287	magnesium ion binding	1.76101
	GO:1902600	proton transmembrane transport	1.31285		GO:0005856	cytoskeleton	3.10749		GO:0004674	protein serine/threonine kinase activity	1.75218
	GO:0016567	protein ubiquitination	1.26786		GO:0005615	extracellular space	2.07854		GO:0019899	enzyme binding	1.47073
	GO:0006865	amino acid transport	1.1429		GO:0005789	endoplasmic reticulum membrane	1.70202		GO:0061630	ubiquitin protein ligase activity	0.666545
	GO:0006468	protein phosphorylation	1.01505		GO:0043005	neuron projection	1.2409		GO:0043022	ribosome binding	0.532937
	GO:0046488	phosphatidylinositol metabolic process	0.559819		GO:0005730	nucleolus	1.21147		GO:0042802	identical protein binding	0.50051
	GO:0006820	monoatomic anion transport	0.513368		GO:0000151	ubiquitin ligase complex	0.647843		GO:0003746	translation elongation factor activity	0.305003
	GO:0006414	translational elongation	0.461256		GO:0005764	lysosome	0.600264		GO:0005200	structural constituent of cytoskeleton	0.147601
	GO:0060271	cilium assembly	0.434058		GO:0005765	lysosomal membrane	0.26985		GO:0004623	phospholipase A2 activity	0.0883183
	GO:0006888	endoplasmic reticulum to Golgi vesicle-mediated transport	0.416243		GO:0009898	cytoplasmic side of plasma membrane	0.26579		GO:0043539	protein serine/threonine kinase activator activity	0.0805039
	GO:0006915	apoptotic process	0.397284		GO:0045211	postsynaptic membrane	0.264116		GO:0051117	ATPase binding	0.0795459
	GO:0006887	exocytosis	0.34308		GO:0005643	nuclear pore	0.220563		GO:0044325	transmembrane transporter binding	0.0780158
	GO:0007417	central nervous system development	0.318629		GO:0055037	recycling endosome	0.170959		GO:0019903	protein phosphatase binding	0.0733791
	GO:0051028	mRNA transport	0.254179		GO:0005814	centriole	0.135241		GO:0047498	calcium-dependent phospholipase A2 activity	0.0255189
	GO:0008284	positive regulation of cell population proliferation	0.242688		GO:0016323	basolateral plasma membrane	0.121806		GO:0008093	cytoskeletal anchor activity	0.0218534
	GO:0009617	response to bacterium	0.222524		GO:0030018	Z disc	0.111114		GO:0030507	spectrin binding	0.00710707
	GO:0043065	positive regulation of apoptotic process	0.199373		GO:0042383	sarcolemma	0.105786		GO:0015136	sialic acid transmembrane transporter activity	0.0032708
	GO:0072659	protein localization to plasma membrane	0.196124		GO:0030672	synaptic vesicle membrane	0.0969257
	GO:0000045	autophagosome assembly	0.172561		GO:0036126	sperm flagellum	0.0723191
	GO:0007283	spermatogenesis	0.160073		GO:0016529	sarcoplasmic reticulum	0.0586479
	GO:0008285	negative regulation of cell population proliferation	0.1267		GO:0044233	mitochondria-associated endoplasmic reticulum membrane	0.0176866
	GO:0046473	phosphatidic acid metabolic process	0.114596		GO:0031430	M band	0.00917127
	GO:0050821	protein stabilization	0.101436		GO:0014731	spectrin-associated cytoskeleton	0.000638584
	GO:0090090	negative regulation of canonical Wnt signaling pathway	0.099085		GO:0030673	axolemma	0.000606283
	GO:0046470	phosphatidylcholine metabolic process	0.0702697		GO:0042629	mast cell granule	0.000191327
	GO:0046330	positive regulation of JNK cascade	0.046416
	GO:0010976	positive regulation of neuron projection development	0.0419573
	GO:0035329	hippo signaling	0.0353296
	GO:0050482	arachidonic acid secretion	0.034913
	GO:0007288	sperm axoneme assembly	0.0316202
	GO:0051897	positive regulation of phosphatidylinositol 3-kinase/protein kinase B signal transduction	0.0269273
	GO:0043524	negative regulation of neuron apoptotic process	0.0258403
	GO:0006658	phosphatidylserine metabolic process	0.024083
	GO:0008584	male gonad development	0.0228728
	GO:0019372	lipoxygenase pathway	0.0192447
	GO:0001841	neural tube formation	0.0175859
	GO:2001135	regulation of endocytic recycling	0.0144606
	GO:0031098	stress-activated protein kinase signaling cascade	0.0130212
	GO:0045600	positive regulation of fat cell differentiation	0.0126392
	GO:0001675	acrosome assembly	0.0110839
	GO:0046621	negative regulation of organ growth	0.0107044
	GO:0060760	positive regulation of response to cytokine stimulus	0.0106058
	GO:0045199	maintenance of epithelial cell apical/basal polarity	0.00720936
	GO:0034375	high-density lipoprotein particle remodeling	0.00494427
	GO:0015739	sialic acid transport	0.00363796
	GO:0043303	mast cell degranulation	0.00276297
	GO:0034374	low-density lipoprotein particle remodeling	0.00267671
	GO:0031394	positive regulation of prostaglandin biosynthetic process	0.00227249
	GO:0060706	cell differentiation involved in embryonic placenta development	0.00224538
	GO:0036151	phosphatidylcholine acyl-chain remodeling	0.0018313
	GO:0051091	positive regulation of DNA-binding transcription factor activity	0.0014049
	GO:0010744	positive regulation of macrophage derived foam cell differentiation	0.00133342
	GO:0097284	hepatocyte apoptotic process	0.00114364
	GO:1902043	positive regulation of extrinsic apoptotic signaling pathway via death domain receptors	0.00112639
	GO:0071902	positive regulation of protein serine/threonine kinase activity	0.000685198
	GO:0036152	phosphatidylethanolamine acyl-chain remodeling	0.000557031
	GO:0032147	activation of protein kinase activity	0.000512666
	GO:1903595	positive regulation of histamine secretion by mast cell	0.000382035
	GO:0036148	phosphatidylglycerol acyl-chain remodeling	0.000236615
	GO:0032092	positive regulation of protein binding	0.000202109
